# Supplementary material for: Diaqua­bis(2,2′-biimidazole)zinc(II) 4,4′-di­carboxybiphenyl-3,3′-di­carboxyl­ate
Source: Acta Crystallogr Sect E Struct Rep Online. 2009 Mar 28;65(Pt 4):m452. doi: 10.1107/S1600536809008022 (PMC2969031; doi:10.1107/S1600536809008022)
Supplement: Supplementary file 2 [file e-65-0m452-Isup2.hkl]

# 
# h,k,l, Fc-squared, Fo-squared, sigma(Fo-squared) and status flag 
# 
data_I
_shelx_title ' pf1 in P-1' 
_shelx_refln_list_code          4 
_shelx_F_calc_maximum      213.84 
_exptl_crystal_F_000       358.00 
_reflns_d_resolution_high  0.8107 
 
loop_ 
 _symmetry_equiv_pos_as_xyz 
 'x, y, z' 
 '-x, -y, -z' 
 
_cell_length_a     8.2133 
_cell_length_b     9.8100 
_cell_length_c    10.4980 
_cell_angle_alpha  63.720 
_cell_angle_beta   68.000 
_cell_angle_gamma  83.850 
 
_shelx_F_squared_multiplier     1.000 
 
loop_ 
 _refln_index_h 
 _refln_index_k 
 _refln_index_l 
 _refln_F_squared_calc 
 _refln_F_squared_meas 
 _refln_F_squared_sigma 
 _refln_observed_status 
   2   0   0      523.01      533.40     10.60 o 
   3   0   0       45.23       38.99      1.20 o 
   4   0   0     1043.49     1073.77     16.40 o 
   5   0   0     1389.76     1378.82     38.48 o 
   6   0   0        5.40        5.74      0.57 o 
   7   0   0        3.03        1.41      1.00 o 
   8   0   0       90.85      101.00      4.51 o 
   9   0   0        0.20        3.97      1.91 o 
  -9   1   0       63.60       61.80      3.51 o 
  -8   1   0       83.50       86.14      4.06 o 
  -7   1   0       88.07       97.30      5.83 o 
  -6   1   0      120.94      109.56      4.38 o 
  -5   1   0      178.80      162.09      3.93 o 
  -4   1   0       24.85       19.25      0.71 o 
  -3   1   0      157.12      140.45      2.45 o 
  -2   1   0      664.76      732.58     19.19 o 
  -1   1   0      967.87      908.89     13.76 o 
   1   1   0     7434.65     7584.65    110.03 o 
   2   1   0        2.58        2.66      0.43 o 
   3   1   0      394.62      338.12      5.24 o 
   4   1   0      396.13      362.65      8.32 o 
   5   1   0      916.53      974.26     18.05 o 
   6   1   0       29.87       24.09      3.26 o 
   7   1   0        1.91        2.29      0.51 o 
   8   1   0       19.26       26.39      3.14 o 
   9   1   0       14.79        9.71      1.87 o 
  -9   2   0        2.64        6.11      2.14 o 
  -8   2   0        4.80        4.74      1.23 o 
  -7   2   0       94.43       94.07      5.61 o 
  -6   2   0      371.20      372.99     11.26 o 
  -5   2   0      827.44      864.44     18.91 o 
  -4   2   0      952.10      957.55     25.84 o 
  -3   2   0      536.76      566.91      7.86 o 
  -2   2   0      824.18      835.95      4.72 o 
  -1   2   0      190.11      163.83      1.31 o 
   0   2   0     2797.54     2847.62     24.88 o 
   1   2   0        3.35        2.60      0.38 o 
   2   2   0      692.05      741.26      5.32 o 
   3   2   0      985.35      975.35     26.76 o 
   4   2   0      245.84      236.81      5.62 o 
   5   2   0      302.64      307.54     14.70 o 
   6   2   0      358.22      371.26      5.91 o 
   7   2   0        1.09        2.38      0.76 o 
   8   2   0      116.18      131.62      6.15 o 
   9   2   0        3.56        2.78      1.14 o 
  -8   3   0        3.88        5.20      1.32 o 
  -7   3   0       34.43       33.22      2.64 o 
  -6   3   0      491.40      508.54     10.89 o 
  -5   3   0      318.41      337.22      9.48 o 
  -4   3   0        2.31        2.60      0.77 o 
  -3   3   0      909.76      906.16      9.22 o 
  -2   3   0      930.81      908.98      8.09 o 
  -1   3   0     1962.47     1871.69     22.38 o 
   0   3   0      108.60      108.59      1.29 o 
   1   3   0      880.94      786.10     12.28 o 
   2   3   0       64.13       57.05      2.94 o 
   3   3   0      189.84      174.98      4.34 o 
   4   3   0      370.16      378.47     10.48 o 
   5   3   0      202.69      207.33      4.84 o 
   6   3   0       96.69       98.99      6.31 o 
   7   3   0       52.60       53.74      2.84 o 
   8   3   0       63.51       65.95      3.97 o 
  -8   4   0       11.50       12.31      2.19 o 
  -7   4   0       10.40        9.80      1.64 o 
  -6   4   0      395.49      414.01     10.44 o 
  -5   4   0     1284.25     1389.43     37.33 o 
  -4   4   0      125.89      114.17      2.88 o 
  -3   4   0       16.77       11.07      0.49 o 
  -2   4   0      417.51      404.04      4.56 o 
  -1   4   0     4016.10     4125.68     97.04 o 
   0   4   0      775.52      818.36     10.70 o 
   1   4   0      130.12      117.61      2.35 o 
   2   4   0     1071.62     1086.46     20.72 o 
   3   4   0       42.61       45.70      1.95 o 
   4   4   0       13.11       14.38      1.05 o 
   5   4   0       22.47       23.53      3.30 o 
   6   4   0      166.83      170.26      4.43 o 
   7   4   0        6.53        6.95      1.60 o 
   8   4   0        2.55        5.66      3.58 o 
  -8   5   0       34.05       31.45      4.74 o 
  -7   5   0       41.75       43.43      4.10 o 
  -6   5   0        9.90        8.16      1.37 o 
  -5   5   0       63.99       54.99      1.95 o 
  -4   5   0      247.83      254.64      8.50 o 
  -3   5   0      210.29      192.28      9.55 o 
  -2   5   0       53.39       41.94      2.01 o 
  -1   5   0       88.53       76.61      5.24 o 
   0   5   0      325.96      308.99      8.03 o 
   1   5   0      381.00      419.36      8.59 o 
   2   5   0      897.96      950.67     14.65 o 
   3   5   0      213.28      203.09      4.59 o 
   4   5   0        2.14        1.90      1.05 o 
   5   5   0       21.53       19.33      2.07 o 
   6   5   0      132.14      137.13      3.65 o 
   7   5   0       82.58       82.35      5.74 o 
   8   5   0        0.19        3.92      1.22 o 
  -8   6   0       14.47       17.91      2.42 o 
  -7   6   0      212.77      210.93      8.29 o 
  -6   6   0      368.74      384.07     10.30 o 
  -5   6   0      238.83      239.39      7.61 o 
  -4   6   0       44.01       47.67      2.34 o 
  -3   6   0      241.39      265.04      5.68 o 
  -2   6   0      279.57      290.57      5.84 o 
  -1   6   0       30.71       25.31      1.35 o 
   0   6   0      287.71      294.86      5.99 o 
   1   6   0       84.88       72.49      2.79 o 
   2   6   0      925.18      994.31     17.92 o 
   3   6   0      350.75      370.45     11.01 o 
   4   6   0        2.27        2.93      1.15 o 
   5   6   0       51.62       55.84      3.14 o 
   6   6   0       31.24       24.94      2.28 o 
   7   6   0       74.21       81.56      3.67 o 
  -7   7   0        6.35       12.49      2.46 o 
  -6   7   0      242.23      252.44      9.48 o 
  -5   7   0       26.88       22.29      2.64 o 
  -4   7   0      636.17      636.26     12.47 o 
  -3   7   0      282.38      284.63      8.96 o 
  -2   7   0       12.47       13.85      1.42 o 
  -1   7   0      154.97      170.48      4.24 o 
   0   7   0       36.26       33.90      2.89 o 
   1   7   0       79.78       78.21      3.77 o 
   2   7   0      143.18      144.23      6.39 o 
   3   7   0       45.62       45.65      2.08 o 
   4   7   0      144.16      151.84      8.04 o 
   5   7   0      101.07       91.97     10.48 o 
   6   7   0       45.34       49.46      6.75 o 
  -6   8   0       18.07       22.20      3.46 o 
  -5   8   0       38.19       45.44      4.79 o 
  -4   8   0       68.69       62.21      3.46 o 
  -3   8   0      464.11      468.82      9.67 o 
  -2   8   0       87.09       96.03      4.20 o 
  -1   8   0       11.08       15.92      2.53 o 
   0   8   0      156.75      179.76     16.38 o 
   1   8   0      215.80      225.69      5.54 o 
   2   8   0        3.34        7.67      1.23 o 
   3   8   0       10.48        9.40      1.82 o 
   4   8   0       61.25       63.31      2.79 o 
   5   8   0       31.62       39.25      4.91 o 
  -5   9   0        0.54        3.19      1.46 o 
  -4   9   0        5.30        6.58      0.98 o 
  -3   9   0      221.83      224.36      7.59 o 
  -2   9   0       40.44       41.57      3.39 o 
  -1   9   0       61.52       55.48      3.12 o 
   0   9   0      330.76      317.79      8.45 o 
   1   9   0      197.93      217.77      5.20 o 
   2   9   0      280.58      292.03     10.80 o 
   3   9   0        2.46        2.19      0.90 o 
   4   9   0       45.24       47.15      4.76 o 
  -4  10   0        9.67        8.07      1.96 o 
  -3  10   0       37.07       44.29      6.18 o 
  -2  10   0        2.96        3.13      0.81 o 
  -1  10   0        4.44        9.12      2.14 o 
   0  10   0       23.94       28.18      4.17 o 
   1  10   0       85.68       84.21      3.60 o 
   2  10   0       38.22       37.06      5.04 o 
   3  10   0       11.06       10.68      1.41 o 
  -1 -10   1       40.99       37.34      2.44 o 
   0 -10   1       24.89       24.54      2.17 o 
   1 -10   1        7.95        7.00      1.94 o 
   2 -10   1       52.35       50.29      3.99 o 
   3 -10   1       58.62       60.94      4.47 o 
  -3  -9   1       32.15       24.01      2.26 o 
  -2  -9   1        0.47        2.02      1.73 o 
  -1  -9   1      395.46      415.06     14.72 o 
   0  -9   1       77.45       83.23      3.85 o 
   1  -9   1        2.42        3.18      0.82 o 
   2  -9   1        0.68        1.78      1.41 o 
   3  -9   1        7.17        7.30      1.11 o 
   4  -9   1      121.68      124.48      2.64 o 
   5  -9   1       65.10       70.37      3.10 o 
  -5  -8   1       86.23       87.70      3.20 o 
  -4  -8   1       89.66       99.27      3.07 o 
  -3  -8   1       41.10       37.50      7.98 o 
  -2  -8   1       11.67       12.50      1.69 o 
  -1  -8   1       60.47       73.31      5.47 o 
   0  -8   1      832.28      892.88     23.82 o 
   1  -8   1       62.91       62.84      2.94 o 
   2  -8   1       50.84       57.64      3.75 o 
   3  -8   1      226.44      237.69      7.68 o 
   4  -8   1       32.36       25.47      2.11 o 
   5  -8   1       91.77       90.15      4.28 o 
   6  -8   1        9.42       15.63      2.73 o 
  -6  -7   1       69.87       59.47      3.30 o 
  -5  -7   1       13.94        8.75      2.67 o 
  -4  -7   1        0.49        4.25      1.89 o 
  -3  -7   1      140.90      153.64      3.99 o 
  -2  -7   1       15.33       13.69      1.38 o 
  -1  -7   1        4.51        6.41      1.62 o 
   0  -7   1      364.67      419.36      6.78 o 
   1  -7   1       10.50        9.44      1.75 o 
   2  -7   1       88.05       83.75      4.49 o 
   3  -7   1       13.92       12.01      1.32 o 
   4  -7   1      283.47      262.00     16.98 o 
   5  -7   1      450.33      445.55     11.39 o 
   6  -7   1       14.36       15.68      2.05 o 
   7  -7   1       22.14       26.39      4.06 o 
  -6  -6   1        7.15        7.97      1.72 o 
  -5  -6   1       47.76       51.76      3.41 o 
  -4  -6   1       31.51       35.91      3.03 o 
  -3  -6   1       56.67       54.83      3.99 o 
  -2  -6   1      465.48      504.73      7.86 o 
  -1  -6   1      155.62      163.14      4.40 o 
   0  -6   1      119.19      116.45      4.04 o 
   1  -6   1      375.31      377.60      7.41 o 
   2  -6   1        2.03        2.69      1.37 o 
   3  -6   1      353.15      349.30      7.27 o 
   4  -6   1       46.97       39.86      2.24 o 
   5  -6   1      229.29      211.60      4.60 o 
   6  -6   1      130.09      129.75      4.60 o 
   7  -6   1        1.06        3.10      1.32 o 
   8  -6   1       64.43       57.56      2.96 o 
  -7  -5   1       23.72       22.65      2.67 o 
  -6  -5   1      117.33      114.36      3.46 o 
  -5  -5   1        2.31        2.87      1.14 o 
  -4  -5   1       10.69       10.63      1.75 o 
  -3  -5   1       15.71       15.33      1.82 o 
  -2  -5   1      404.65      398.67      7.88 o 
  -1  -5   1      222.35      219.32      6.98 o 
   0  -5   1     1703.35     1932.49     28.63 o 
   1  -5   1      345.64      370.76      8.70 o 
   2  -5   1      269.87      245.30      7.49 o 
   3  -5   1      217.61      207.57      4.25 o 
   4  -5   1      484.48      520.44     11.69 o 
   5  -5   1      774.00      785.15     13.86 o 
   6  -5   1      374.22      403.39     11.99 o 
   7  -5   1       14.16       21.28      3.05 o 
   8  -5   1       89.70       74.84      3.24 o 
  -7  -4   1       14.02       19.60      3.55 o 
  -6  -4   1       60.53       55.46      3.46 o 
  -5  -4   1      193.03      204.00      7.38 o 
  -4  -4   1      142.15      142.27      7.11 o 
  -3  -4   1      282.07      284.91      5.98 o 
  -2  -4   1       58.94       51.89      2.13 o 
  -1  -4   1      335.10      321.09      9.81 o 
   0  -4   1       67.65       95.99      4.83 o 
   1  -4   1     1557.51     1550.37     42.83 o 
   2  -4   1      152.18      139.47      2.83 o 
   3  -4   1        3.88        7.11      0.56 o 
   4  -4   1        3.50        4.63      0.36 o 
   5  -4   1      176.69      179.64      2.97 o 
   6  -4   1      289.88      297.11      7.84 o 
   7  -4   1       16.98       19.92      2.42 o 
   8  -4   1        3.33        4.06      1.14 o 
   9  -4   1       75.20       73.29      3.46 o 
  -8  -3   1       28.87       33.64      3.97 o 
  -7  -3   1       82.94       75.70      5.41 o 
  -6  -3   1       41.87       44.19      2.28 o 
  -5  -3   1       20.41       18.45      1.51 o 
  -4  -3   1      191.22      200.35      6.43 o 
  -3  -3   1      253.38      236.54      8.59 o 
  -2  -3   1      193.00      187.07      6.68 o 
  -1  -3   1      738.92      715.23      9.54 o 
   0  -3   1      631.97      664.76      7.45 o 
   1  -3   1      372.24      376.59      3.65 o 
   2  -3   1     2239.58     2248.31     22.69 o 
   3  -3   1        1.63        3.27      0.37 o 
   4  -3   1      303.63      297.00      3.76 o 
   5  -3   1       36.21       34.05      2.19 o 
   6  -3   1      458.31      484.56     10.30 o 
   7  -3   1       17.57       22.61      2.46 o 
   8  -3   1        0.49        2.60      1.00 o 
   9  -3   1       25.77       23.65      3.05 o 
  -8  -2   1        1.37        7.61      2.69 o 
  -7  -2   1       88.99       88.42      5.05 o 
  -6  -2   1       68.51       72.35      2.48 o 
  -5  -2   1      125.02      127.37      5.74 o 
  -4  -2   1      104.13      106.29      3.63 o 
  -3  -2   1     1205.68     1216.62     37.05 o 
  -2  -2   1       86.97       85.45      3.76 o 
  -1  -2   1       19.99       28.53      0.65 o 
   0  -2   1     1047.13     1017.10      8.81 o 
   1  -2   1     1122.02     1049.88      5.88 o 
   2  -2   1     1631.85     1701.99      9.19 o 
   3  -2   1      779.81      742.42      7.66 o 
   4  -2   1       62.94       49.91      2.23 o 
   5  -2   1      982.40      964.75     20.65 o 
   6  -2   1       77.53       84.18      4.28 o 
   7  -2   1      298.81      288.72      7.88 o 
   9  -2   1        5.91        7.75      2.46 o 
  -8  -1   1       28.28       31.68      3.78 o 
  -7  -1   1        0.40        1.84      0.50 o 
  -6  -1   1      145.88      158.95     10.46 o 
  -5  -1   1       69.26       66.63      2.52 o 
  -4  -1   1      454.43      446.60     13.59 o 
  -3  -1   1     1211.36     1160.72     13.46 o 
  -2  -1   1      419.47      373.02      3.68 o 
  -1  -1   1     2723.09     2824.75     23.00 o 
   0  -1   1     2261.47     2389.64     12.55 o 
   1  -1   1      141.35      147.50      1.66 o 
   2  -1   1     3349.45     3428.76     20.56 o 
   3  -1   1      338.66      397.51      8.68 o 
   4  -1   1      693.01      756.88     14.13 o 
   5  -1   1      963.55     1037.63     22.10 o 
   6  -1   1      331.33      328.42     10.03 o 
   7  -1   1      412.48      419.07     10.62 o 
   8  -1   1       27.81       22.15      2.69 o 
   9  -1   1       14.99       16.36      2.83 o 
  -9   0   1       79.27       74.43      3.87 o 
  -8   0   1       31.03       31.54      3.78 o 
  -7   0   1       17.97       23.15      2.69 o 
  -6   0   1        9.99        8.53      0.62 o 
  -5   0   1       27.98       29.72      2.25 o 
  -4   0   1      498.84      461.47     10.93 o 
  -3   0   1       20.17       14.52      0.96 o 
  -2   0   1        7.91        7.68      0.33 o 
  -1   0   1      151.18      122.48      1.65 o 
   2   0   1      133.20      162.78      1.36 o 
   3   0   1      508.07      513.83      4.40 o 
   4   0   1      168.64      206.96      3.04 o 
   5   0   1      177.29      167.08      5.10 o 
   6   0   1      126.67      116.30      5.67 o 
   7   0   1       54.80       52.46      2.96 o 
   8   0   1      184.43      188.46      6.29 o 
   9   0   1       25.43       23.47      3.78 o 
  -8   1   1      153.71      166.76      7.20 o 
  -7   1   1       38.07       36.51      3.01 o 
  -6   1   1      301.94      316.52      8.07 o 
  -5   1   1      422.24      441.49     19.42 o 
  -4   1   1        1.17        1.38      0.32 o 
  -3   1   1     1369.60     1390.10     13.93 o 
  -2   1   1      138.04      149.08      2.20 o 
  -1   1   1     1637.17     1769.18     14.02 o 
   2   1   1     2824.85     2844.84     21.73 o 
   3   1   1      131.13      122.04      1.96 o 
   4   1   1      544.89      541.16      5.85 o 
   5   1   1      714.89      712.08     14.29 o 
   6   1   1       15.71       12.04      1.36 o 
   7   1   1       82.32       83.96      5.06 o 
   8   1   1       33.72       38.51      3.78 o 
  -9   2   1        0.19        2.87      1.32 o 
  -8   2   1       54.26       54.33      3.60 o 
  -7   2   1       28.07       28.80      3.19 o 
  -6   2   1      197.07      191.69      5.61 o 
  -5   2   1      175.64      170.50      5.61 o 
  -4   2   1      667.22      685.55     19.01 o 
  -3   2   1      689.55      690.73      7.08 o 
  -2   2   1      223.06      205.59      3.05 o 
  -1   2   1     2843.52     2781.04     15.16 o 
   0   2   1      393.69      340.44      2.53 o 
   1   2   1        4.74        7.74      0.36 o 
   2   2   1     1431.73     1434.96     15.11 o 
   3   2   1       56.06       45.19      1.07 o 
   4   2   1      909.97      958.07     21.01 o 
   5   2   1      345.24      356.49      6.03 o 
   6   2   1      262.10      254.41      5.61 o 
   7   2   1        7.06        6.98      0.84 o 
   8   2   1       39.58       44.44      4.24 o 
   9   2   1       58.58       54.96      3.24 o 
  -8   3   1        2.47        3.46      1.23 o 
  -7   3   1      144.38      160.29      5.79 o 
  -6   3   1       43.95       47.63      3.60 o 
  -5   3   1      255.51      263.98      7.88 o 
  -4   3   1        2.71        4.38      1.41 o 
  -3   3   1      804.86      791.50     12.13 o 
  -2   3   1      570.10      575.18      8.19 o 
  -1   3   1     1168.05     1197.72     11.18 o 
   0   3   1     3005.76     2888.04     15.44 o 
   1   3   1       36.29       33.32      0.67 o 
   2   3   1      120.52      105.40      1.45 o 
   3   3   1      865.32      826.01     10.90 o 
   4   3   1       10.10       18.66      1.57 o 
   5   3   1      211.59      218.75      4.74 o 
   6   3   1      118.82      107.54      5.31 o 
   7   3   1       96.72      104.00      4.20 o 
   8   3   1        3.05        3.61      0.83 o 
   9   3   1       23.27       12.40      2.10 o 
  -8   4   1        0.46        4.97      2.01 o 
  -7   4   1      107.39      106.47      4.42 o 
  -6   4   1      111.71      109.75      4.83 o 
  -5   4   1        1.08        2.55      1.00 o 
  -4   4   1        6.44        7.22      0.53 o 
  -3   4   1        1.43        2.52      0.69 o 
  -2   4   1     2073.99     2165.18     26.60 o 
  -1   4   1       22.15        9.76      0.57 o 
   0   4   1      382.14      331.94      7.03 o 
   1   4   1       23.52       43.55      1.44 o 
   2   4   1      281.68      260.19      4.17 o 
   3   4   1      709.05      704.84     13.78 o 
   4   4   1     1088.07     1183.36     17.90 o 
   5   4   1      280.60      274.22      6.15 o 
   6   4   1        6.69       10.46      2.30 o 
   7   4   1       98.58      100.50      3.00 o 
   8   4   1      199.70      201.94      5.72 o 
  -8   5   1        4.23        7.47      2.42 o 
  -7   5   1      217.21      239.73      7.88 o 
  -6   5   1      496.91      529.50     15.59 o 
  -5   5   1      177.36      195.47      5.56 o 
  -4   5   1       71.43       67.57      2.28 o 
  -3   5   1      169.18      151.73      8.55 o 
  -2   5   1      733.51      815.61     15.65 o 
  -1   5   1     3668.34     4229.68     78.19 o 
   0   5   1       59.35       51.73      1.71 o 
   1   5   1      718.27      709.24     13.84 o 
   2   5   1        7.90       10.30      1.48 o 
   3   5   1       78.13       57.73      2.35 o 
   4   5   1       47.26       42.70      2.85 o 
   5   5   1      220.19      229.16      4.43 o 
   6   5   1       78.36       77.76      3.40 o 
   7   5   1        3.23        4.47      1.32 o 
   8   5   1        1.16        2.51      1.39 o 
  -8   6   1        0.46        2.28      1.18 o 
  -7   6   1       85.29       88.28      4.47 o 
  -6   6   1      212.54      216.90      7.02 o 
  -5   6   1       43.23       37.00      5.13 o 
  -4   6   1      142.01      125.06      7.46 o 
  -3   6   1        1.47        2.09      0.55 o 
  -2   6   1      950.79      964.78     17.03 o 
  -1   6   1      301.05      297.44     14.97 o 
   0   6   1       35.27       32.19      1.51 o 
   1   6   1      507.59      547.93      8.99 o 
   2   6   1      259.17      252.73      5.41 o 
   3   6   1      263.67      276.23      6.28 o 
   4   6   1      326.01      327.88     11.85 o 
   5   6   1        0.56        3.69      1.78 o 
   6   6   1       29.22       21.80      1.98 o 
   7   6   1        3.25        4.12      1.05 o 
  -7   7   1       17.05       14.63      2.69 o 
  -6   7   1      212.22      208.51      8.29 o 
  -5   7   1      173.00      169.41      5.79 o 
  -4   7   1       28.48       24.63      1.87 o 
  -3   7   1      227.96      226.09      4.01 o 
  -2   7   1       53.33       55.31      2.53 o 
  -1   7   1      754.95      836.76     16.35 o 
   0   7   1       57.22       62.61      2.51 o 
   1   7   1        1.26        2.14      1.28 o 
   2   7   1      563.48      594.72     12.18 o 
   3   7   1        5.18        7.50      1.75 o 
   4   7   1       37.73       34.88      2.14 o 
   5   7   1      178.58      196.14      4.81 o 
   6   7   1       22.93       23.74      2.55 o 
   7   7   1       30.13       29.16      3.51 o 
  -6   8   1       38.74       42.25      2.64 o 
  -5   8   1        1.39        3.69      1.32 o 
  -4   8   1      180.85      175.09      5.74 o 
  -3   8   1       70.46       68.80      2.99 o 
  -2   8   1      239.19      237.22      4.78 o 
  -1   8   1     1185.35     1147.28     17.71 o 
   0   8   1      103.26      114.28      3.51 o 
   1   8   1       28.43       27.80      2.30 o 
   2   8   1      252.88      263.59      5.53 o 
   3   8   1      271.75      284.57      6.77 o 
   4   8   1      258.50      290.14      6.53 o 
   5   8   1        0.43        1.43      1.09 o 
   6   8   1       39.07       31.77      2.74 o 
  -5   9   1       99.15       97.03      3.69 o 
  -4   9   1        9.07        8.00      1.11 o 
  -3   9   1        3.41        6.19      1.21 o 
  -2   9   1        1.16        1.76      0.77 o 
  -1   9   1       65.02       74.07      6.81 o 
   0   9   1      641.20      638.09     11.18 o 
   1   9   1       21.94       18.25      1.79 o 
   2   9   1       28.55       27.42      2.37 o 
   3   9   1        0.45        4.22      2.23 o 
   4   9   1       18.36       20.07      3.35 o 
   5   9   1      108.61      106.70      3.17 o 
  -4  10   1       93.97       87.87      3.60 o 
  -3  10   1       65.93       52.86      3.05 o 
  -2  10   1       14.15       10.45      1.51 o 
  -1  10   1       35.23       32.84      3.32 o 
   0  10   1       56.91       56.93      2.58 o 
   1  10   1       41.43       46.20      3.61 o 
   2  10   1       75.42       72.42      2.61 o 
   3  10   1       15.68       15.26      3.21 o 
   4  10   1       12.06       10.83      2.64 o 
  -2  11   1       19.58       18.92      3.12 o 
  -1  11   1       50.69       42.72      3.55 o 
   0  11   1      113.70      100.26      8.91 o 
   1  11   1       63.37       52.64      3.24 o 
  -2  -9   2       57.98       60.39      2.46 o 
  -1  -9   2       94.76      101.44      2.95 o 
   0  -9   2       52.93       47.91      2.04 o 
   1  -9   2       68.63       66.80      2.42 o 
   2  -9   2      137.05      127.67      2.93 o 
   3  -9   2        0.56        1.41      0.96 o 
   4  -9   2        0.49        1.54      1.21 o 
  -4  -8   2        0.18        4.24      1.30 o 
  -3  -8   2        2.50        4.31      1.29 o 
  -2  -8   2       29.96       34.37      2.83 o 
  -1  -8   2       56.95       59.45      3.77 o 
   0  -8   2       11.86       13.98      1.72 o 
   1  -8   2      105.55      116.43      3.21 o 
   2  -8   2      246.36      256.16      7.36 o 
   3  -8   2       48.31       41.70      3.83 o 
   4  -8   2       42.50       48.83      3.56 o 
   5  -8   2       32.50       36.32      5.33 o 
   6  -8   2       65.84       70.32      2.96 o 
  -5  -7   2       72.64       72.10      2.79 o 
  -4  -7   2       39.14       33.55      2.93 o 
  -3  -7   2       21.00       20.83      3.37 o 
  -2  -7   2        0.54        4.29      1.16 o 
  -1  -7   2       52.08       56.83      5.40 o 
   0  -7   2      139.86      135.42      6.52 o 
   1  -7   2       12.98       13.67      1.30 o 
   2  -7   2       84.00       84.85      3.09 o 
   3  -7   2      405.75      410.19      8.56 o 
   4  -7   2       94.90       88.37      5.06 o 
   5  -7   2      381.41      385.01      7.15 o 
   7  -7   2      105.14      105.96      3.51 o 
  -6  -6   2        4.86        9.62      1.35 o 
  -5  -6   2        0.47        2.66      1.25 o 
  -4  -6   2      112.76      118.70      3.67 o 
  -3  -6   2      157.14      158.26      4.38 o 
  -2  -6   2        6.44        6.47      1.28 o 
  -1  -6   2      268.80      282.48      7.54 o 
   0  -6   2      103.90      108.99      7.68 o 
   1  -6   2      133.63      138.77      3.57 o 
   2  -6   2      167.58      157.98     11.30 o 
   3  -6   2       59.21       53.89      2.61 o 
   4  -6   2      524.06      545.23      9.09 o 
   5  -6   2      445.71      448.62      8.96 o 
   6  -6   2      367.28      376.27     10.21 o 
   7  -6   2       28.91       26.71      3.05 o 
   8  -6   2       33.37       30.40      3.37 o 
  -6  -5   2        8.31        7.71      1.85 o 
  -5  -5   2       14.44       17.66      1.99 o 
  -4  -5   2       36.45       36.71      2.14 o 
  -3  -5   2      160.69      166.35      8.43 o 
  -2  -5   2      121.66      122.55      3.95 o 
  -1  -5   2      306.30      306.88      6.32 o 
   0  -5   2      139.16      143.76      7.91 o 
   1  -5   2        7.84       11.85      0.97 o 
   2  -5   2       36.59       32.17      3.24 o 
   3  -5   2      542.21      557.46     10.17 o 
   4  -5   2        5.50        3.05      0.53 o 
   5  -5   2       15.58       16.00      2.76 o 
   6  -5   2        5.57        5.61      1.32 o 
   7  -5   2       96.36      102.77      3.97 o 
   8  -5   2       63.48       57.24      2.69 o 
  -7  -4   2       31.90       26.42      2.99 o 
  -6  -4   2       22.32       26.00      2.31 o 
  -5  -4   2        1.42        2.54      0.91 o 
  -4  -4   2        9.88        6.37      1.21 o 
  -3  -4   2      141.24      125.14      3.91 o 
  -2  -4   2      248.46      249.25      6.63 o 
  -1  -4   2      560.51      595.02     35.62 o 
   0  -4   2     2007.52     2181.89     48.83 o 
   1  -4   2       26.62       24.78      0.96 o 
   2  -4   2       20.72       13.82      0.85 o 
   3  -4   2      241.72      227.65      6.03 o 
   4  -4   2     2014.86     1963.33     66.13 o 
   5  -4   2      484.62      438.21     18.12 o 
   6  -4   2       77.38       68.55      3.14 o 
   7  -4   2       43.62       51.64      3.69 o 
   8  -4   2      209.66      223.96      8.52 o 
   9  -4   2       57.06       71.10      3.37 o 
  -7  -3   2       32.93       31.89      3.46 o 
  -6  -3   2       73.88       78.84      5.72 o 
  -5  -3   2       66.99       69.09      3.78 o 
  -4  -3   2        6.37        5.58      1.01 o 
  -3  -3   2        4.85        3.89      0.74 o 
  -2  -3   2      869.81      877.83     17.01 o 
  -1  -3   2      441.85      456.78      9.15 o 
   0  -3   2      287.16      268.05      6.14 o 
   1  -3   2      405.63      414.17      5.43 o 
   2  -3   2      991.38      955.31      8.58 o 
   3  -3   2      567.80      557.29      9.26 o 
   4  -3   2      485.65      462.92     11.35 o 
   5  -3   2      453.63      451.74     11.51 o 
   6  -3   2       32.62       31.99      3.05 o 
   7  -3   2        2.66        7.20      1.32 o 
   8  -3   2       65.32       67.50      5.79 o 
   9  -3   2      139.77      122.23      4.24 o 
  -8  -2   2        1.50        5.29      2.01 o 
  -7  -2   2       82.94       69.46      3.33 o 
  -6  -2   2      119.53      122.83      4.89 o 
  -5  -2   2       12.45        8.40      1.00 o 
  -4  -2   2      156.18      170.75      8.45 o 
  -3  -2   2       16.31       19.15      1.22 o 
  -2  -2   2      453.56      456.03      9.09 o 
  -1  -2   2     1090.09     1077.89     18.48 o 
   0  -2   2      123.30      134.90      1.32 o 
   1  -2   2      405.87      391.25      4.21 o 
   2  -2   2      140.91      177.11      1.85 o 
   3  -2   2     2548.86     2583.10     29.52 o 
   4  -2   2     1483.05     1456.37     19.11 o 
   5  -2   2      339.52      332.98      4.11 o 
   6  -2   2      302.66      335.94      9.98 o 
   7  -2   2       30.48       30.67      3.28 o 
   8  -2   2        2.05        5.83      1.32 o 
   9  -2   2        3.02        7.66      2.37 o 
  -8  -1   2        0.63        1.55      1.14 o 
  -7  -1   2       29.90       27.79      1.97 o 
  -6  -1   2      174.80      172.30      8.82 o 
  -5  -1   2       23.26       21.85      1.87 o 
  -4  -1   2        4.76        3.29      0.51 o 
  -3  -1   2      247.88      245.80      5.80 o 
  -2  -1   2     4398.12     4503.32     96.91 o 
  -1  -1   2      482.83      463.00      4.07 o 
   0  -1   2     4720.58     4899.77     76.95 o 
   1  -1   2      891.56     1048.72      6.71 o 
   2  -1   2     1633.74     1619.69      8.65 o 
   3  -1   2       94.59       63.02      0.86 o 
   4  -1   2       57.30       35.55      1.31 o 
   5  -1   2       21.39       16.38      0.87 o 
   6  -1   2      333.91      353.44      9.75 o 
   7  -1   2      378.88      381.42      9.62 o 
   8  -1   2      191.03      176.38      5.79 o 
   9  -1   2       31.98       34.27      3.87 o 
  -8   0   2        4.19        6.06      2.10 o 
  -7   0   2        3.37        2.73      1.78 o 
  -6   0   2      226.62      213.17      5.08 o 
  -5   0   2      125.59      127.21      3.34 o 
  -4   0   2       39.37       38.49      2.69 o 
  -3   0   2       19.53       13.66      1.31 o 
  -2   0   2      782.20      749.14     14.03 o 
  -1   0   2    45726.71    45575.85    766.54 o 
   0   0   2      297.38      302.02      3.32 o 
   1   0   2      107.05      120.76      3.94 o 
   2   0   2     1244.90     1154.32      6.23 o 
   3   0   2     1541.77     1622.85      8.76 o 
   4   0   2     2354.29     2516.61     24.90 o 
   5   0   2      104.17      133.65      3.75 o 
   6   0   2       53.87       43.95      4.12 o 
   7   0   2      359.06      347.96      4.89 o 
   8   0   2        5.84        7.57      1.37 o 
   9   0   2      141.77      136.04      6.02 o 
  -8   1   2       36.01       35.87      5.51 o 
  -7   1   2       60.53       68.00      5.01 o 
  -6   1   2        4.37        4.86      0.62 o 
  -5   1   2        0.64        0.93      0.32 o 
  -4   1   2      208.19      203.75      6.49 o 
  -3   1   2       38.57       28.40      0.71 o 
  -2   1   2        1.50        3.87      0.33 o 
  -1   1   2      229.55      269.06      2.22 o 
   0   1   2     4935.46     4964.50     30.98 o 
   1   1   2      475.18      431.81      2.57 o 
   2   1   2     2280.50     2270.91     23.61 o 
   3   1   2      358.62      323.06      2.24 o 
   4   1   2     1448.69     1555.17     24.03 o 
   5   1   2      171.32      160.64      5.13 o 
   6   1   2       44.87       36.13      3.23 o 
   7   1   2       61.11       60.49      1.93 o 
   8   1   2       19.19       21.88      2.73 o 
   9   1   2        0.49        2.55      1.18 o 
  -8   2   2       45.46       50.00      3.42 o 
  -7   2   2       93.79      111.98      4.83 o 
  -6   2   2      118.81      120.23      9.94 o 
  -5   2   2      172.18      154.00      3.26 o 
  -4   2   2        5.76        5.06      0.71 o 
  -3   2   2      676.43      678.59     10.52 o 
  -2   2   2        9.80        8.23      0.39 o 
  -1   2   2     1029.22     1041.31     13.68 o 
   0   2   2       52.67       46.98      1.19 o 
   1   2   2       50.74       54.28      1.16 o 
   2   2   2     1011.20      963.12     11.12 o 
   3   2   2       85.81       93.65      2.27 o 
   4   2   2      398.70      378.79     10.18 o 
   5   2   2     2110.65     2091.84     98.85 o 
   6   2   2        2.32        3.70      0.71 o 
   7   2   2      329.19      347.49     11.69 o 
   8   2   2       30.78       36.05      3.37 o 
   9   2   2        0.46        4.88      2.01 o 
  -8   3   2       18.69       26.16      4.24 o 
  -7   3   2      150.36      151.04      5.79 o 
  -6   3   2       45.05       45.85      2.87 o 
  -5   3   2       14.18       13.01      0.79 o 
  -4   3   2      762.26      742.57      9.01 o 
  -3   3   2      422.00      415.44      6.60 o 
  -2   3   2      600.09      568.30      6.06 o 
  -1   3   2        7.90       10.10      0.46 o 
   0   3   2     1883.14     1828.92     14.93 o 
   1   3   2      877.61      855.90     10.79 o 
   2   3   2        8.67        6.92      0.51 o 
   3   3   2      370.96      361.74      7.93 o 
   4   3   2     1021.54     1049.13     19.98 o 
   5   3   2      516.15      525.75      8.53 o 
   6   3   2      350.43      347.28      7.36 o 
   7   3   2       68.85       70.15      3.42 o 
   8   3   2      268.67      254.09     17.30 o 
   9   3   2       27.17       25.57      4.15 o 
  -8   4   2        1.45        6.11      2.46 o 
  -7   4   2       89.67       95.75      4.38 o 
  -6   4   2      488.30      558.35     16.45 o 
  -5   4   2      225.80      220.63      6.15 o 
  -4   4   2       26.11       20.64      0.83 o 
  -3   4   2      223.84      212.53      4.23 o 
  -2   4   2     1636.27     1771.48     26.91 o 
  -1   4   2     1663.84     1753.04     17.77 o 
   0   4   2      615.81      589.84      7.41 o 
   1   4   2     2171.91     2136.33     26.38 o 
   2   4   2     1253.20     1513.26     19.04 o 
   3   4   2        3.88       12.94      1.32 o 
   4   4   2      278.51      254.50      6.97 o 
   5   4   2     1011.66     1031.17     22.01 o 
   6   4   2        7.24        7.18      0.94 o 
   7   4   2       36.85       32.65      2.06 o 
   8   4   2        9.84        8.10      1.48 o 
   9   4   2       39.62       34.68      6.79 o 
  -8   5   2       20.14       32.63      4.19 o 
  -7   5   2        9.37        8.57      2.05 o 
  -6   5   2       54.75       57.84      4.51 o 
  -5   5   2      159.13      156.13      8.86 o 
  -4   5   2      208.70      202.51      4.41 o 
  -3   5   2        1.91        1.21      0.53 o 
  -2   5   2       17.91       12.46      0.78 o 
  -1   5   2      748.87      789.90     15.28 o 
   0   5   2     1646.55     1695.90     45.17 o 
   1   5   2      886.23      866.61     16.66 o 
   2   5   2      114.36      101.91      3.51 o 
   3   5   2      112.32      117.71      3.99 o 
   4   5   2      425.57      425.55      8.30 o 
   5   5   2      389.58      386.12      8.29 o 
   6   5   2      164.53      175.12      7.91 o 
   7   5   2       19.73       17.05      2.30 o 
   8   5   2       19.73       21.63      2.60 o 
  -7   6   2      177.16      157.10      5.06 o 
  -6   6   2      105.57      100.18      4.38 o 
  -5   6   2        0.77        3.60      1.55 o 
  -4   6   2       43.28       47.07      4.33 o 
  -3   6   2       66.77       71.51      2.63 o 
  -2   6   2       32.39       36.94      3.40 o 
  -1   6   2      591.06      571.52      9.16 o 
   0   6   2      278.17      250.76      5.60 o 
   1   6   2     1061.34     1109.72     30.03 o 
   2   6   2      264.32      252.31      5.78 o 
   3   6   2       47.89       45.28      5.83 o 
   4   6   2      532.91      529.09     10.94 o 
   5   6   2      109.62      116.44      3.66 o 
   6   6   2      100.20      104.79      3.12 o 
   7   6   2        2.57        4.92      2.21 o 
   8   6   2       22.93       18.96      1.90 o 
  -7   7   2       88.24       84.82      3.87 o 
  -6   7   2       21.03       20.05      2.69 o 
  -5   7   2      414.50      443.45     11.76 o 
  -4   7   2      199.76      198.82      6.56 o 
  -3   7   2        6.46        3.94      0.63 o 
  -2   7   2      385.11      400.29      8.33 o 
  -1   7   2      117.22      100.21      3.79 o 
   0   7   2      184.69      182.36      4.22 o 
   1   7   2       45.78       48.13      2.26 o 
   2   7   2       27.18       23.86      1.53 o 
   3   7   2      612.74      594.88     22.38 o 
   4   7   2      498.74      517.11      9.12 o 
   5   7   2      179.43      184.32      4.85 o 
   6   7   2       49.15       46.09      4.69 o 
   7   7   2       35.62       32.58      3.58 o 
  -6   8   2       44.53       46.21      2.73 o 
  -5   8   2       34.00       35.82      4.19 o 
  -4   8   2      256.23      253.12      9.55 o 
  -3   8   2       39.24       43.82      5.86 o 
  -2   8   2       69.89       77.39      3.69 o 
  -1   8   2      409.17      432.91      6.87 o 
   0   8   2      207.20      202.58      4.11 o 
   1   8   2       43.31       33.26      2.45 o 
   2   8   2       26.27       26.69      2.16 o 
   3   8   2       24.78       24.64      2.17 o 
   4   8   2       89.40       88.72      5.38 o 
   5   8   2       28.90       34.48      2.56 o 
   6   8   2        3.53        6.62      1.78 o 
   7   8   2       52.16       44.89      2.87 o 
  -5   9   2        3.33        3.83      1.46 o 
  -4   9   2      141.05      142.79      6.29 o 
  -3   9   2       34.16       27.51      1.96 o 
  -2   9   2      122.12      117.23      3.15 o 
  -1   9   2      492.88      485.09     15.52 o 
   0   9   2      140.95      150.09      5.40 o 
   1   9   2      539.99      526.91     11.08 o 
   2   9   2       11.30       13.32      1.78 o 
   3   9   2      199.13      193.70      9.07 o 
   4   9   2      120.00      138.01      4.54 o 
   5   9   2        2.76        2.93      2.55 o 
   6   9   2        5.49        3.12      1.01 o 
  -4  10   2       19.53       19.19      3.19 o 
  -3  10   2       23.26       24.75      2.33 o 
  -2  10   2       31.09       31.77      3.60 o 
  -1  10   2       33.36       35.08      2.92 o 
   0  10   2       70.99       73.54      4.50 o 
   1  10   2       68.56       69.70      4.31 o 
   2  10   2      144.74      146.65     16.00 o 
   3  10   2       16.07       14.45      1.75 o 
   4  10   2       76.34       72.50      2.74 o 
  -2  11   2       23.15       25.09      2.12 o 
  -1  11   2       71.68       90.03     14.93 o 
   0  11   2        1.28        1.99      0.81 o 
   1  11   2        4.73        8.59      2.78 o 
   2  11   2       79.68       77.34      2.82 o 
   0  -9   3        8.06        5.25      1.31 o 
   1  -9   3        5.15        5.95      1.29 o 
   2  -9   3       15.87       13.91      4.44 o 
   3  -9   3       56.34       56.20      2.96 o 
  -2  -8   3        6.62        9.91      1.74 o 
  -1  -8   3      204.60      221.18      6.19 o 
   0  -8   3       13.85       15.90      1.65 o 
   1  -8   3       52.02       63.37      5.67 o 
   2  -8   3      183.44      179.86     13.54 o 
   3  -8   3       36.42       29.75      4.03 o 
   4  -8   3       70.13       77.53      5.67 o 
  -4  -7   3       69.17       78.05      2.85 o 
  -3  -7   3       14.96       14.76      1.97 o 
  -2  -7   3        0.29        2.25      1.23 o 
  -1  -7   3       39.39       36.62      2.58 o 
   0  -7   3       26.65       27.47      2.31 o 
   1  -7   3       61.90       65.36      4.79 o 
   2  -7   3        7.78        7.83      2.58 o 
   3  -7   3      127.31      124.09      4.28 o 
   4  -7   3      480.75      466.98     11.21 o 
   5  -7   3       31.08       34.38      2.56 o 
  -5  -6   3       10.20       14.51      1.75 o 
  -4  -6   3       44.65       43.88      4.24 o 
  -3  -6   3      143.06      138.64      4.01 o 
  -2  -6   3       21.25       21.40      2.14 o 
  -1  -6   3       23.36       24.28      2.78 o 
   0  -6   3      172.86      174.37      4.95 o 
   1  -6   3       14.67       18.83      1.68 o 
   2  -6   3      173.52      177.98      5.31 o 
   3  -6   3       53.08       47.37      1.78 o 
   4  -6   3      115.83      116.04      6.15 o 
   5  -6   3      181.03      175.69      3.74 o 
   6  -6   3        8.65        7.47      1.32 o 
  -6  -5   3        0.14        2.03      0.89 o 
  -5  -5   3        1.96        1.90      1.46 o 
  -4  -5   3       21.49       22.79      2.44 o 
  -3  -5   3       29.39       33.32      4.40 o 
  -2  -5   3       45.90       39.13      3.35 o 
  -1  -5   3      577.12      610.58     21.24 o 
   0  -5   3      338.36      358.23     16.09 o 
   1  -5   3      170.61      175.29      4.15 o 
   2  -5   3       36.56       34.97      1.81 o 
   3  -5   3      498.83      500.20     14.27 o 
   4  -5   3     1050.63     1105.37     17.43 o 
   5  -5   3      421.62      434.61     10.07 o 
   6  -5   3       15.68       20.92      2.28 o 
   7  -5   3      108.66       99.90      4.33 o 
  -6  -4   3       41.12       35.78      3.84 o 
  -5  -4   3       85.26       85.67      4.02 o 
  -4  -4   3       63.92       63.93      5.54 o 
  -3  -4   3        3.95        4.87      0.80 o 
  -2  -4   3       42.74       40.54      2.58 o 
  -1  -4   3       11.14        7.72      0.84 o 
   0  -4   3      871.35      896.17     21.19 o 
   1  -4   3      125.26      122.16      4.02 o 
   2  -4   3       82.91       89.65      3.58 o 
   3  -4   3       22.39       19.48      1.33 o 
   4  -4   3      386.97      402.30      7.99 o 
   5  -4   3      475.50      469.25      6.44 o 
   6  -4   3       18.18       17.84      3.55 o 
   7  -4   3        0.75        2.23      0.77 o 
   8  -4   3      232.68      228.47      8.48 o 
  -7  -3   3        3.43        3.85      1.05 o 
  -6  -3   3        0.42        2.42      0.91 o 
  -5  -3   3       70.75       69.32      5.08 o 
  -4  -3   3       41.36       45.17      6.88 o 
  -3  -3   3        1.87        2.77      0.86 o 
  -2  -3   3      168.56      163.27      5.40 o 
  -1  -3   3      801.40      840.43     24.77 o 
   0  -3   3      263.34      244.13      5.62 o 
   1  -3   3      545.22      529.38      8.39 o 
   2  -3   3       15.34       19.41      1.88 o 
   3  -3   3      513.11      495.34      6.17 o 
   4  -3   3      270.96      271.04      8.10 o 
   5  -3   3      483.29      470.37     12.28 o 
   6  -3   3        4.75        4.03      0.59 o 
   7  -3   3        0.82        2.87      1.09 o 
   8  -3   3       61.78       66.13      5.51 o 
   9  -3   3      114.82      102.68      3.51 o 
  -7  -2   3       22.28       17.87      5.06 o 
  -6  -2   3       41.37       45.07      3.00 o 
  -5  -2   3       58.26       60.63     11.69 o 
  -4  -2   3      109.99      102.18      5.09 o 
  -3  -2   3       15.71       20.64      1.27 o 
  -2  -2   3       28.82       30.12      1.46 o 
  -1  -2   3      555.33      508.98     10.09 o 
   0  -2   3      520.69      487.17      8.80 o 
   1  -2   3      113.47      108.81      2.71 o 
   2  -2   3      349.26      304.58      4.21 o 
   3  -2   3      319.13      290.62      4.51 o 
   4  -2   3     2261.67     2135.22     45.67 o 
   5  -2   3       21.25       20.28      1.29 o 
   6  -2   3      477.00      458.19     16.25 o 
   7  -2   3        2.24        3.42      1.09 o 
   8  -2   3       33.96       36.14      2.87 o 
   9  -2   3      153.27      140.24      4.06 o 
  -7  -1   3       41.58       49.86      5.56 o 
  -6  -1   3       46.41       44.75      2.52 o 
  -5  -1   3      112.89      117.38      4.57 o 
  -4  -1   3       59.90       56.21      2.25 o 
  -3  -1   3      114.99      111.49      7.02 o 
  -2  -1   3     2296.12     2409.40     61.66 o 
  -1  -1   3     1642.16     1699.62     29.72 o 
   0  -1   3       38.07       39.48      0.74 o 
   1  -1   3      725.95      699.92     13.24 o 
   2  -1   3      112.43      139.19      1.87 o 
   3  -1   3     2268.25     2388.42     22.05 o 
   4  -1   3     1175.54     1270.44     16.99 o 
   5  -1   3      471.78      458.79     13.18 o 
   6  -1   3      501.91      508.29      9.75 o 
   7  -1   3      178.45      189.19      5.47 o 
   8  -1   3        7.23        5.10      1.18 o 
   9  -1   3       35.59       39.92      4.33 o 
  -8   0   3        1.62        0.87      1.14 o 
  -7   0   3        7.39        6.61      1.69 o 
  -6   0   3        0.27        1.15      1.30 o 
  -5   0   3       34.55       29.32      2.04 o 
  -4   0   3        0.77        2.12      0.93 o 
  -3   0   3        1.09        2.26      1.41 o 
  -2   0   3      714.33      695.22      9.33 o 
  -1   0   3      164.28      152.52      1.81 o 
   0   0   3      322.71      314.22      4.96 o 
   1   0   3      260.57      288.61      3.56 o 
   2   0   3     1496.00     1470.00     13.99 o 
   3   0   3        5.99        2.34      0.33 o 
   4   0   3      148.61      142.98      2.43 o 
   5   0   3       53.37       51.26      1.44 o 
   6   0   3      109.10      107.92      2.75 o 
   7   0   3      415.82      446.32      9.57 o 
   8   0   3       86.27       89.42      5.92 o 
   9   0   3       78.62       77.07      4.01 o 
  10   0   3       51.40       47.22      2.73 o 
  -8   1   3        7.77        6.93      2.14 o 
  -7   1   3      108.09      112.98      5.56 o 
  -6   1   3      125.11      117.65      7.54 o 
  -5   1   3        5.67        3.76      0.56 o 
  -4   1   3      167.08      175.90      9.05 o 
  -3   1   3       35.24       32.28      1.68 o 
  -2   1   3     1187.20     1257.02     25.14 o 
  -1   1   3      957.65      951.64     13.04 o 
   0   1   3      508.32      546.85      3.41 o 
   1   1   3     4057.09     4039.98     34.11 o 
   2   1   3      461.82      441.58      3.18 o 
   3   1   3     1936.65     1972.32     12.97 o 
   4   1   3      464.06      445.01      4.89 o 
   5   1   3        5.46        3.61      0.36 o 
   6   1   3      388.34      360.03      9.66 o 
   7   1   3      158.16      164.88      6.88 o 
   8   1   3       18.11       15.22      2.05 o 
   9   1   3      107.32       96.26      4.69 o 
  10   1   3       63.83       64.63      3.46 o 
  -8   2   3       22.06       15.40      2.37 o 
  -7   2   3       35.53       40.70      4.83 o 
  -6   2   3       26.78       33.74      7.98 o 
  -5   2   3       94.43       93.65      6.09 o 
  -4   2   3      248.25      246.67      5.25 o 
  -3   2   3      431.71      420.18      8.30 o 
  -2   2   3     1499.11     1432.67     14.60 o 
  -1   2   3        6.40        4.12      0.28 o 
   0   2   3      119.86      116.29      1.18 o 
   1   2   3     2179.51     2124.93     11.47 o 
   2   2   3      908.11      852.03      5.33 o 
   3   2   3      929.45      963.28      8.60 o 
   4   2   3      296.34      323.72      6.11 o 
   5   2   3      427.30      429.61      6.92 o 
   6   2   3      224.09      229.00      4.70 o 
   7   2   3       89.60       89.96      4.01 o 
   8   2   3      222.06      216.53      6.79 o 
   9   2   3       13.22       14.08      2.51 o 
  -8   3   3       47.07       47.63      3.37 o 
  -7   3   3       28.58       33.86      4.01 o 
  -6   3   3       23.91       24.47      2.78 o 
  -5   3   3        0.56        1.46      1.37 o 
  -4   3   3      389.24      370.17      5.64 o 
  -3   3   3      962.65      930.36     11.29 o 
  -2   3   3      258.30      255.60      3.13 o 
  -1   3   3      826.33      802.26     14.01 o 
   0   3   3        9.16        7.45      0.93 o 
   1   3   3      996.08      954.19     11.04 o 
   2   3   3     2498.48     2383.58     18.32 o 
   3   3   3      424.52      533.58     13.59 o 
   4   3   3      104.55      108.04      7.61 o 
   5   3   3      238.90      251.70      5.61 o 
   6   3   3      489.13      498.43     10.09 o 
   7   3   3        1.23        1.66      0.74 o 
   8   3   3      154.16      138.79     10.28 o 
   9   3   3       51.13       53.37      3.10 o 
  -8   4   3       38.65       38.15      2.78 o 
  -7   4   3       14.07       14.58      4.38 o 
  -6   4   3       25.79       24.11      3.19 o 
  -5   4   3        0.54        1.55      1.09 o 
  -4   4   3       58.16       50.94      3.11 o 
  -3   4   3     1149.19     1155.39     13.89 o 
  -2   4   3        1.60        2.75      0.39 o 
  -1   4   3       14.86       26.92      0.78 o 
   0   4   3       86.82       67.01      1.29 o 
   1   4   3      778.78      748.53      9.86 o 
   2   4   3     1193.07     1157.29     14.81 o 
   3   4   3     1134.70     1214.50     22.99 o 
   4   4   3      519.05      516.95     10.33 o 
   5   4   3       76.49       70.67      5.42 o 
   6   4   3      353.68      346.87      6.43 o 
   7   4   3      493.40      523.96     10.76 o 
   8   4   3       83.84       90.02      2.73 o 
   9   4   3        2.50        3.37      1.50 o 
  -7   5   3      130.00      126.70      6.06 o 
  -6   5   3       16.95       17.14      2.42 o 
  -5   5   3       40.24       40.06      1.85 o 
  -4   5   3      222.54      227.83      3.96 o 
  -3   5   3      431.23      432.12     12.60 o 
  -2   5   3     1312.91     1479.76     26.59 o 
  -1   5   3        3.77        6.08      0.66 o 
   0   5   3     1873.04     1898.23     35.55 o 
   1   5   3      236.05      216.64      5.20 o 
   2   5   3       92.75       68.98      2.20 o 
   3   5   3        5.41        4.71      0.73 o 
   4   5   3      276.01      265.24      4.98 o 
   5   5   3      609.19      629.88     13.10 o 
   6   5   3       32.83       36.19      2.67 o 
   7   5   3        3.00        3.63      0.93 o 
   8   5   3      107.00      102.66      3.52 o 
   9   5   3      113.92      113.03      4.51 o 
  -7   6   3       47.23       51.14      3.42 o 
  -6   6   3       12.32       16.59      2.92 o 
  -5   6   3       92.70       97.53      5.88 o 
  -4   6   3       44.08       43.80      4.67 o 
  -3   6   3      425.78      427.18      8.74 o 
  -2   6   3       67.78       63.36      2.46 o 
  -1   6   3        9.42       14.16      2.42 o 
   0   6   3      986.50     1015.58     53.46 o 
   1   6   3      673.21      669.17     24.00 o 
   2   6   3      118.57      105.38      3.75 o 
   3   6   3      772.52      780.84     20.53 o 
   4   6   3        9.26       14.35      3.97 o 
   5   6   3      164.06      163.12      7.09 o 
   6   6   3        2.25        3.78      1.13 o 
   7   6   3       12.57       15.19      4.33 o 
   8   6   3       17.69       13.51      1.76 o 
  -7   7   3       41.23       40.33      2.87 o 
  -6   7   3       76.70       90.74      4.83 o 
  -5   7   3        0.51        5.38      1.73 o 
  -4   7   3      174.80      173.53      4.14 o 
  -3   7   3       16.76       18.00      1.47 o 
  -2   7   3      462.74      513.95     10.45 o 
  -1   7   3       29.28       31.04      2.21 o 
   0   7   3       17.67       11.94      1.03 o 
   1   7   3      741.98      745.16     32.91 o 
   2   7   3       43.72       48.39      2.24 o 
   3   7   3       48.84       47.25      2.19 o 
   4   7   3      677.53      683.93     10.12 o 
   5   7   3       80.86       74.37      3.38 o 
   6   7   3       94.91      104.75      4.56 o 
   7   7   3       49.07       46.74      3.66 o 
   8   7   3        7.30       11.73      3.99 o 
  -6   8   3        0.32        4.51      2.01 o 
  -5   8   3      127.96      115.31      5.42 o 
  -4   8   3       12.91       16.91      1.54 o 
  -3   8   3      171.44      162.35      4.05 o 
  -2   8   3     1016.59      966.29     15.09 o 
  -1   8   3      361.95      363.33     12.03 o 
   0   8   3       20.27       13.42      1.32 o 
   1   8   3      227.63      225.85      4.48 o 
   2   8   3      363.45      364.35      8.11 o 
   3   8   3      810.09      825.95     32.97 o 
   4   8   3       11.76       12.65      1.45 o 
   5   8   3       77.64       76.93      3.92 o 
   6   8   3      181.19      185.83      8.16 o 
   7   8   3       51.77       54.10      2.99 o 
  -5   9   3       11.02       12.49      2.42 o 
  -4   9   3        0.78        2.42      1.50 o 
  -3   9   3       10.91        6.41      0.96 o 
  -2   9   3       94.13       98.75      2.83 o 
  -1   9   3      823.73      806.05     17.75 o 
   0   9   3       57.79       58.11      2.77 o 
   1   9   3      132.28      122.18     12.78 o 
   2   9   3       10.81       14.59      1.69 o 
   3   9   3      101.08      101.80      6.27 o 
   4   9   3      478.87      517.61     14.04 o 
   5   9   3       39.26       31.93      3.67 o 
   6   9   3        0.71        3.90      1.37 o 
  -4  10   3       21.89       22.61      3.74 o 
  -3  10   3       14.48       14.67      4.40 o 
  -2  10   3      103.16       97.27      6.49 o 
  -1  10   3       69.36       70.34      5.54 o 
   0  10   3        5.33        5.42      1.41 o 
   1  10   3       37.27       35.47      3.35 o 
   2  10   3       48.63       52.87      5.13 o 
   3  10   3      129.19      129.78      6.43 o 
   4  10   3       22.48       18.90      3.85 o 
   5  10   3       10.74       12.05      1.55 o 
  -3  11   3       20.12       26.48      3.51 o 
  -2  11   3      101.53       93.80      2.65 o 
  -1  11   3      139.03      133.17      3.24 o 
   0  11   3       66.07       78.89      3.48 o 
   1  11   3       27.81       27.06      6.70 o 
   2  11   3       52.96       49.04      2.19 o 
   3  11   3      155.23      174.01      4.04 o 
  -1  -8   4        0.25        0.78      0.74 o 
   0  -8   4       19.45       20.38      2.44 o 
   1  -8   4       86.14       86.97      2.50 o 
   2  -8   4       52.95       53.23      3.24 o 
   3  -8   4       42.46       39.33      5.79 o 
   4  -8   4       14.69       12.03      1.91 o 
  -3  -7   4        1.39        3.59      1.21 o 
  -2  -7   4       31.64       28.59      3.19 o 
  -1  -7   4       24.52       20.78      2.30 o 
   0  -7   4        0.92        1.67      0.63 o 
   1  -7   4       38.36       44.89      8.43 o 
   2  -7   4      194.96      197.48      5.70 o 
   3  -7   4      102.61      102.78      4.74 o 
   5  -7   4        0.71        2.69      1.00 o 
  -4  -6   4       34.48       36.69      7.06 o 
  -3  -6   4        7.27       10.46      1.56 o 
  -2  -6   4       70.27       71.32      9.14 o 
  -1  -6   4       15.06       12.71      3.21 o 
   0  -6   4       38.93       38.14      2.70 o 
   1  -6   4      154.88      155.10      6.77 o 
   2  -6   4        4.55        4.06      0.79 o 
   3  -6   4      309.69      298.92      6.43 o 
   4  -6   4      245.83      245.43     10.30 o 
   5  -6   4      377.49      387.99     10.48 o 
  -5  -5   4        6.29        4.65      1.24 o 
  -4  -5   4       58.65       59.82      2.61 o 
  -3  -5   4       51.88       53.83     13.03 o 
  -2  -5   4       29.53       33.26      2.35 o 
  -1  -5   4       15.76       15.15      2.39 o 
   0  -5   4        5.38        6.90      0.84 o 
   1  -5   4       55.97       53.54      2.68 o 
   2  -5   4      432.04      460.27      6.81 o 
   3  -5   4       15.16       13.02      1.59 o 
   4  -5   4       24.90       26.78      2.53 o 
   5  -5   4        0.90        2.28      0.50 o 
  -5  -4   4        0.14        1.70      0.98 o 
  -4  -4   4       56.27       52.17      6.93 o 
  -3  -4   4       82.74       87.53      5.22 o 
  -2  -4   4       64.76       68.35      2.48 o 
  -1  -4   4      380.96      403.37      6.41 o 
   0  -4   4       88.08       83.59      4.53 o 
   1  -4   4       79.18       68.51      5.77 o 
   2  -4   4       82.25       78.37      2.19 o 
   3  -4   4      956.05      939.62     42.09 o 
   4  -4   4      336.63      305.75     10.38 o 
   5  -4   4       39.68       32.51      2.11 o 
   6  -4   4       77.76       70.69      2.75 o 
   7  -4   4      309.55      313.93      8.34 o 
  -6  -3   4        6.94        7.62      1.58 o 
  -5  -3   4        6.29        5.77      2.32 o 
  -4  -3   4       12.94       13.22      1.67 o 
  -3  -3   4      145.36      150.05      3.64 o 
  -2  -3   4       33.27       36.95      2.67 o 
  -1  -3   4       31.16       27.30      2.73 o 
   0  -3   4      576.99      610.19      9.68 o 
   1  -3   4      554.88      546.13     13.18 o 
   2  -3   4      467.04      468.82      6.22 o 
   3  -3   4      152.08      154.21      2.64 o 
   4  -3   4      398.17      398.79      5.85 o 
   5  -3   4      119.09      116.21      2.17 o 
   6  -3   4        5.47        9.85      0.82 o 
   7  -3   4       73.64       70.96      4.65 o 
   8  -3   4      267.09      290.00     10.16 o 
  -6  -2   4        1.17        3.00      2.67 o 
  -5  -2   4       70.61       67.78      3.73 o 
  -4  -2   4       14.24       14.67      3.62 o 
  -3  -2   4       53.40       55.16      2.35 o 
  -2  -2   4       73.51       75.99      6.72 o 
  -1  -2   4        1.83        0.97      1.62 o 
   0  -2   4      647.88      680.27     17.18 o 
   1  -2   4        2.04        2.96      0.77 o 
   2  -2   4      648.58      630.24     12.02 o 
   3  -2   4     1298.10     1257.14     19.07 o 
   4  -2   4      507.06      510.20      6.25 o 
   5  -2   4      813.87      738.71     36.59 o 
   6  -2   4       16.18       13.68      1.90 o 
   7  -2   4        4.65        5.70      0.91 o 
   8  -2   4        1.38        3.46      0.91 o 
   9  -2   4       50.73       55.33      2.46 o 
  -7  -1   4       12.46        6.93      2.32 o 
  -6  -1   4        7.59       11.11      3.62 o 
  -5  -1   4        3.44        3.46      0.87 o 
  -4  -1   4       75.48       81.32      3.83 o 
  -3  -1   4      642.90      679.03     22.61 o 
  -2  -1   4      118.96      124.16      4.22 o 
  -1  -1   4      818.69      924.68     17.72 o 
   0  -1   4       32.28       48.13      1.83 o 
   1  -1   4      692.80      715.30      7.46 o 
   2  -1   4        5.14       12.08      0.30 o 
   3  -1   4       37.34       21.76      0.93 o 
   4  -1   4       69.97       53.83      1.40 o 
   5  -1   4      473.04      457.60      8.91 o 
   6  -1   4      574.72      535.41     19.36 o 
   7  -1   4      246.25      228.02      6.02 o 
   8  -1   4      202.45      216.12      6.29 o 
   9  -1   4       52.19       61.57      3.28 o 
  -7   0   4       29.49       26.48      4.33 o 
  -6   0   4       50.03       46.66      3.42 o 
  -5   0   4       44.26       43.54      2.32 o 
  -4   0   4        4.34        4.02      1.60 o 
  -3   0   4       85.72       84.74      3.09 o 
  -2   0   4     7434.46     7994.34    175.09 o 
  -1   0   4      821.52      864.20     16.53 o 
   0   0   4        1.62        2.54      0.70 o 
   1   0   4      289.84      256.96      3.45 o 
   2   0   4      603.04      656.09     16.00 o 
   3   0   4     3542.75     3640.88     55.76 o 
   4   0   4       43.73       66.08      1.74 o 
   5   0   4       27.90       21.04      1.41 o 
   6   0   4      397.87      418.55      8.77 o 
   7   0   4       20.23       12.35      1.89 o 
   8   0   4      543.20      543.86     13.17 o 
   9   0   4      182.70      167.99      6.79 o 
  10   0   4       27.64       26.62      3.14 o 
  -7   1   4        0.15        5.24      2.14 o 
  -6   1   4        5.98        5.93      1.91 o 
  -5   1   4       79.30       83.21      3.62 o 
  -4   1   4        2.32        3.30      0.56 o 
  -3   1   4        3.88        1.65      0.50 o 
  -2   1   4        1.23        1.84      0.75 o 
  -1   1   4     2041.70     2119.39     26.25 o 
   0   1   4      189.73      180.56      4.18 o 
   1   1   4      383.66      368.33      2.86 o 
   2   1   4      716.67      679.87      6.97 o 
   3   1   4     2611.16     2747.02     35.87 o 
   4   1   4      594.43      584.79      8.15 o 
   5   1   4        8.23       15.73      0.59 o 
   6   1   4       52.17       56.04      1.64 o 
   7   1   4       81.96       84.40      3.69 o 
   8   1   4        5.26        5.83      1.28 o 
   9   1   4      239.55      233.53      8.98 o 
  10   1   4       19.96       20.05      2.69 o 
  -7   2   4       28.58       25.20      4.15 o 
  -6   2   4       31.46       42.20      3.92 o 
  -5   2   4       14.96       10.28      1.30 o 
  -4   2   4       66.39       64.55      2.43 o 
  -3   2   4       21.70       24.50      2.67 o 
  -2   2   4      955.78      975.68     18.62 o 
  -1   2   4      162.21      145.54      2.15 o 
   0   2   4       78.68       92.66      1.88 o 
   1   2   4       62.76       54.19      1.67 o 
   2   2   4      421.63      420.02      5.01 o 
   3   2   4     1259.58     1230.45     15.93 o 
   4   2   4     3198.79     3420.55     51.54 o 
   5   2   4       84.75       97.24      3.24 o 
   6   2   4      475.61      501.66      9.22 o 
   7   2   4       17.84       18.59      1.40 o 
   8   2   4       16.06       18.88      1.57 o 
   9   2   4      100.43      105.05      4.97 o 
  10   2   4        5.49        4.60      1.50 o 
  -7   3   4        9.56       11.26      2.46 o 
  -6   3   4        9.85       15.36      2.42 o 
  -5   3   4       82.01       75.27      2.36 o 
  -4   3   4       93.66      102.59      4.07 o 
  -3   3   4      340.06      331.18     11.64 o 
  -2   3   4       73.36       63.59      2.60 o 
   0   3   4       82.95       63.39      1.59 o 
   1   3   4       15.42       22.68      1.02 o 
   2   3   4     1674.37     1665.90     33.52 o 
   3   3   4     3227.24     3308.75     48.64 o 
   4   3   4      271.40      279.53      6.43 o 
   5   3   4      507.49      548.49      8.72 o 
   6   3   4       82.58       80.67      4.17 o 
   7   3   4     1041.27     1057.27     16.13 o 
   8   3   4      112.86      112.86      2.93 o 
   9   3   4       71.75       76.43      4.19 o 
  -7   4   4      158.97      159.79      5.38 o 
  -6   4   4       84.37       83.27      4.15 o 
  -5   4   4        3.18        2.97      2.44 o 
  -4   4   4       98.42      101.10      4.60 o 
  -3   4   4      872.65      924.08     16.33 o 
  -2   4   4     1322.42     1429.80     33.07 o 
  -1   4   4      126.95      111.62      6.15 o 
   0   4   4      477.72      428.52      6.12 o 
   1   4   4      872.44     1046.85     16.91 o 
   2   4   4      107.80       83.08      3.44 o 
   3   4   4      777.21      747.28     14.44 o 
   4   4   4     1310.36     1370.28     20.27 o 
   5   4   4       15.42       21.24      2.60 o 
   6   4   4       21.22       28.22      2.78 o 
   7   4   4      118.44      115.27      3.41 o 
   8   4   4      182.52      176.89      4.14 o 
   9   4   4       17.75       17.18      3.05 o 
  -7   5   4       29.33       23.88      3.92 o 
  -6   5   4       19.72       21.88      3.51 o 
  -5   5   4       57.22       57.85      2.44 o 
  -4   5   4        9.95        8.41      1.96 o 
  -3   5   4      124.08      116.53      3.91 o 
  -2   5   4      316.70      304.04      5.37 o 
  -1   5   4      748.81      785.07     15.23 o 
   0   5   4      280.13      281.13      6.69 o 
   1   5   4      527.26      498.34      9.94 o 
   2   5   4       29.16       38.66      1.80 o 
   3   5   4      664.63      651.84     12.84 o 
   4   5   4      155.89      149.62      4.93 o 
   5   5   4      277.90      280.77      6.22 o 
   6   5   4       11.63       13.27      1.26 o 
   7   5   4       57.60       54.32      2.58 o 
   8   5   4      267.68      266.45      5.83 o 
   9   5   4       38.02       32.95      3.74 o 
  -7   6   4       25.87       24.70      3.28 o 
  -6   6   4        1.64        5.74      1.91 o 
  -5   6   4        1.04        7.84      1.91 o 
  -4   6   4       56.74       59.09      7.27 o 
  -3   6   4       98.87       93.39      3.26 o 
  -2   6   4      148.85      147.27      4.05 o 
  -1   6   4       39.65       31.32      1.55 o 
   0   6   4      886.07      947.90     14.60 o 
   1   6   4      458.55      443.61      7.46 o 
   2   6   4      409.40      408.15      6.99 o 
   3   6   4      546.05      521.87     24.22 o 
   4   6   4      148.41      167.11      4.24 o 
   5   6   4      168.37      160.46      6.96 o 
   6   6   4       66.24       66.71      6.08 o 
   7   6   4       59.23       49.42      4.19 o 
   8   6   4      126.12      125.66      4.09 o 
  -6   7   4       96.70       98.63      4.01 o 
  -5   7   4      111.62      111.93      4.69 o 
  -4   7   4        0.50        2.12      0.49 o 
  -3   7   4      361.57      364.57      6.48 o 
  -2   7   4       20.37       20.53      1.71 o 
  -1   7   4       67.23       57.45      2.33 o 
   0   7   4       85.93       87.67      5.63 o 
   1   7   4      138.74      133.34      4.59 o 
   2   7   4      894.58      871.94     15.84 o 
   3   7   4      564.31      561.32     13.29 o 
   4   7   4      415.17      396.75      6.56 o 
   5   7   4      295.57      295.25      7.20 o 
   6   7   4      117.71      121.54      3.46 o 
   7   7   4       46.88       42.70      3.33 o 
   8   7   4        6.38        7.01      1.69 o 
  -6   8   4        9.80       14.08      2.55 o 
  -5   8   4      106.40       97.08      4.97 o 
  -4   8   4       32.18       30.70      2.08 o 
  -3   8   4       28.09       32.79      2.04 o 
  -2   8   4      274.46      281.41      6.29 o 
  -1   8   4      105.14      112.83      5.14 o 
   0   8   4        2.01        4.54      0.68 o 
   1   8   4       36.87       35.60      2.68 o 
   2   8   4       49.73       47.58      2.61 o 
   3   8   4       51.55       44.35      2.21 o 
   4   8   4       53.18       58.00      2.85 o 
   5   8   4       60.19       64.15      3.48 o 
   6   8   4      150.99      161.26      4.44 o 
   7   8   4        0.38        2.25      1.01 o 
  -5   9   4       85.46       82.58      3.78 o 
  -4   9   4       24.41       19.10      2.73 o 
  -3   9   4       53.39       47.25      3.06 o 
  -2   9   4      251.09      229.22     10.69 o 
  -1   9   4      136.84      149.45      4.07 o 
   0   9   4      848.48      825.28     16.96 o 
   1   9   4       15.32       14.81      1.51 o 
   2   9   4      116.44      111.38      9.14 o 
   3   9   4      212.46      208.37      5.30 o 
   4   9   4        0.81        4.42      1.15 o 
   5   9   4       66.24       72.95      3.11 o 
   6   9   4        9.37       11.25      2.71 o 
  -4  10   4       25.51       26.89      3.42 o 
  -3  10   4       11.62        9.71      1.82 o 
  -2  10   4       30.63       30.85      2.50 o 
  -1  10   4      111.84      109.64      6.38 o 
   0  10   4      104.01      107.00      8.43 o 
   1  10   4      250.35      246.09      6.08 o 
   2  10   4        4.31        6.87      1.32 o 
   3  10   4      137.59      120.76      3.59 o 
   4  10   4      173.13      167.21      5.22 o 
   5  10   4       35.76       41.39      5.51 o 
  -3  11   4       12.90       13.54      2.10 o 
  -2  11   4       59.83       57.50      2.21 o 
  -1  11   4        8.59       12.08      2.92 o 
   0  11   4       13.04       13.47      2.47 o 
   1  11   4       71.47       72.46      3.11 o 
   2  11   4       54.64       64.59      5.54 o 
   3  11   4       54.40       54.50      2.29 o 
   4  11   4       28.90       32.01      2.80 o 
  -1  -7   5       19.05       15.08      4.10 o 
   0  -7   5        7.62        7.86      1.89 o 
   1  -7   5       13.22        5.65      2.46 o 
   2  -7   5       59.15       41.98      8.84 o 
   3  -7   5      342.19      316.16     65.22 o 
   4  -7   5       30.90       25.98      4.06 o 
  -3  -6   5       11.04        8.06      1.46 o 
  -2  -6   5       16.19       15.15      3.71 o 
  -1  -6   5       19.26       21.05      3.53 o 
   0  -6   5        0.59        2.40      0.69 o 
   1  -6   5       52.64       48.03      3.79 o 
   2  -6   5        1.11        2.74      0.91 o 
   3  -6   5       30.26       27.62      4.06 o 
   4  -6   5       56.03       46.49      8.66 o 
   5  -6   5       25.75       15.13      4.97 o 
  -4  -5   5        0.79        1.77      0.62 o 
  -3  -5   5       32.02       26.48      3.54 o 
  -2  -5   5      170.74      163.18      7.43 o 
  -1  -5   5       61.66       61.03      6.49 o 
   0  -5   5       13.32       13.12      1.25 o 
   1  -5   5       13.23       15.14      1.29 o 
   2  -5   5      456.23      473.68      9.62 o 
   3  -5   5      729.02      727.70     38.67 o 
   4  -5   5      112.46      112.62      4.10 o 
   5  -5   5        9.22        9.94      2.37 o 
  -5  -4   5        0.99        1.67      0.66 o 
  -4  -4   5        4.74        5.90      1.50 o 
  -3  -4   5       26.42       23.69      2.64 o 
  -2  -4   5        9.40       12.34      1.40 o 
  -1  -4   5       81.51       84.20      2.84 o 
   0  -4   5       27.68       30.12      2.23 o 
   1  -4   5        0.71        1.39      0.46 o 
   2  -4   5       78.49       79.74      5.61 o 
   3  -4   5      169.82      169.35      8.37 o 
   4  -4   5      212.34      211.39      3.79 o 
   5  -4   5       14.73       13.48      1.60 o 
   6  -4   5       12.32       14.86      1.73 o 
  -5  -3   5        3.82        1.87      2.12 o 
  -4  -3   5        3.04        7.47      1.73 o 
  -3  -3   5       77.34       78.26      3.91 o 
  -2  -3   5      149.94      148.07      5.51 o 
  -1  -3   5       11.09        9.52      1.46 o 
   0  -3   5       83.93       76.76      3.55 o 
   1  -3   5       81.55       77.32      2.17 o 
   2  -3   5      404.95      389.86      8.53 o 
   3  -3   5      154.62      153.08      4.81 o 
   4  -3   5      112.67      112.44      3.62 o 
   5  -3   5       21.77       22.28      3.08 o 
   6  -3   5        8.87        8.21      0.71 o 
  -6  -2   5        1.88        1.51      1.25 o 
  -5  -2   5       10.52        8.47      2.64 o 
  -4  -2   5       48.97       54.51      2.95 o 
  -3  -2   5       35.80       37.99      1.87 o 
  -2  -2   5        2.18        2.79      1.18 o 
  -1  -2   5       23.35       21.33      1.85 o 
   0  -2   5       62.13       55.84      2.21 o 
   1  -2   5      364.57      348.82      7.50 o 
   2  -2   5      223.64      238.78      8.04 o 
   3  -2   5      734.91      714.58     18.23 o 
   4  -2   5       13.60        9.31      1.14 o 
   5  -2   5      634.15      612.46      9.45 o 
   6  -2   5        9.32       10.20      0.86 o 
   7  -2   5       28.53       23.56      2.19 o 
  -6  -1   5        7.68        4.59      1.35 o 
  -5  -1   5       12.93       15.11      1.74 o 
  -4  -1   5       65.10       60.87      2.99 o 
  -3  -1   5      630.35      617.05     13.17 o 
  -2  -1   5      191.71      205.10      7.16 o 
  -1  -1   5       13.68       14.71      1.06 o 
   0  -1   5      493.94      481.18     12.91 o 
   1  -1   5       46.48       47.90      1.68 o 
   2  -1   5      944.24      971.23     18.25 o 
   3  -1   5      222.95      241.28     10.39 o 
   4  -1   5      575.79      593.81     13.17 o 
   5  -1   5      706.83      713.63     19.15 o 
   6  -1   5      317.85      327.78      6.43 o 
   7  -1   5        9.34        5.58      0.58 o 
   8  -1   5       72.96       82.86      5.33 o 
  -6   0   5        0.91        1.14      0.61 o 
  -5   0   5        6.57        7.66      1.60 o 
  -4   0   5        7.80        6.99      4.01 o 
  -3   0   5       69.06       72.48      3.49 o 
  -2   0   5        2.10        5.69      2.35 o 
  -1   0   5      186.61      198.65      6.27 o 
   0   0   5      193.39      180.67      3.56 o 
   1   0   5      697.55      662.47     13.96 o 
   2   0   5       11.22       15.04      0.37 o 
   3   0   5       21.42       17.68      1.32 o 
   4   0   5      192.45      186.89      5.57 o 
   5   0   5      343.95      357.08      8.33 o 
   6   0   5      243.60      262.43      7.70 o 
   7   0   5       82.98       85.59      3.81 o 
   8   0   5      174.73      178.75      5.24 o 
   9   0   5      194.06      189.32      7.20 o 
  -7   1   5       15.10        9.94      2.01 o 
  -6   1   5        0.18        2.72      0.73 o 
  -5   1   5       50.76       48.78      4.53 o 
  -4   1   5       23.90       25.67      2.60 o 
  -3   1   5      111.26      122.10      3.31 o 
  -2   1   5       88.34       97.86      6.04 o 
  -1   1   5       28.02       30.16      1.48 o 
   0   1   5     2547.55     2576.55     39.02 o 
   1   1   5       46.62       46.40      1.88 o 
   2   1   5      554.33      485.84      9.66 o 
   3   1   5      396.19      379.77      5.94 o 
   4   1   5      193.41      170.53      3.17 o 
   5   1   5      827.29      777.89     20.26 o 
   6   1   5       80.27       81.47      2.69 o 
   7   1   5       62.01       59.20      1.86 o 
   8   1   5      278.93      281.48      7.52 o 
   9   1   5      144.58      145.57      5.97 o 
  10   1   5      131.29      125.97      4.06 o 
  -7   2   5        0.28        2.23      1.28 o 
  -6   2   5       37.56       42.75      4.97 o 
  -5   2   5       91.21       89.11      5.52 o 
  -4   2   5       68.70       63.19      3.07 o 
  -3   2   5      100.09      100.49      3.51 o 
  -2   2   5       12.24       13.32      0.93 o 
  -1   2   5      145.49      129.88      3.78 o 
   0   2   5      886.32      864.81     10.19 o 
   1   2   5      224.50      209.59      2.88 o 
   2   2   5       58.49       64.35      1.09 o 
   3   2   5      992.05     1044.44     15.98 o 
   4   2   5      971.41      954.77     16.61 o 
   5   2   5      461.12      474.34      8.41 o 
   6   2   5        6.37        8.75      0.69 o 
   7   2   5      534.39      543.50      8.71 o 
   8   2   5      121.64      113.59      2.68 o 
   9   2   5      172.61      176.33      7.06 o 
  10   2   5        9.34        7.34      2.01 o 
  -7   3   5        3.95        3.37      1.50 o 
  -6   3   5        7.24       11.94      2.73 o 
  -5   3   5      107.93      103.18      5.10 o 
  -4   3   5      153.48      149.05      6.95 o 
  -3   3   5       13.61       12.20      2.80 o 
  -2   3   5      465.49      506.41     12.58 o 
  -1   3   5      256.31      247.10      5.85 o 
   0   3   5      356.18      344.08     11.85 o 
   1   3   5      553.96      528.18     11.88 o 
   2   3   5      345.89      424.26     11.00 o 
   3   3   5      387.31      375.66     12.79 o 
   4   3   5      486.15      502.89     16.33 o 
   5   3   5      372.67      370.40      6.19 o 
   6   3   5        1.73        4.54      2.21 o 
   7   3   5      404.52      409.60     11.12 o 
   8   3   5      263.46      274.85      8.77 o 
   9   3   5       75.48       71.01      3.78 o 
  10   3   5       10.17        5.51      1.69 o 
  -6   4   5        5.14        4.74      1.50 o 
  -5   4   5       20.36       23.81      4.12 o 
  -4   4   5      119.02      108.42      5.01 o 
  -3   4   5        4.88        6.09      0.96 o 
  -2   4   5        9.33        6.77      0.79 o 
  -1   4   5      420.02      425.52      7.04 o 
   0   4   5       50.16       38.98      3.71 o 
   1   4   5      229.21      203.55      4.91 o 
   2   4   5     1356.34     1459.77     27.47 o 
   3   4   5     1338.71     1351.08     25.51 o 
   4   4   5      136.04      120.03      3.99 o 
   5   4   5      163.86      142.46      4.64 o 
   6   4   5      678.35      705.99     13.92 o 
   7   4   5      367.00      371.54      6.65 o 
   8   4   5       23.17       22.28      1.86 o 
   9   4   5        5.16        9.53      2.51 o 
  -6   5   5       10.27        9.07      1.96 o 
  -5   5   5       36.95       40.24      3.55 o 
  -4   5   5       73.72       71.00      6.36 o 
  -3   5   5      354.13      371.34      8.32 o 
  -2   5   5       66.51       60.79      2.36 o 
  -1   5   5      913.03      934.79     14.32 o 
   0   5   5       49.24       42.39      1.72 o 
   1   5   5       15.47       12.04      1.06 o 
   2   5   5      298.00      286.97      6.79 o 
   3   5   5      375.85      387.06      6.59 o 
   4   5   5      866.20      907.18     14.00 o 
   5   5   5        1.15        2.09      0.65 o 
   6   5   5       31.23       31.90      2.31 o 
   7   5   5      422.06      407.44      8.67 o 
   8   5   5      292.12      287.77     13.24 o 
   9   5   5       36.60       34.87      5.38 o 
  -6   6   5       26.19       41.57      3.55 o 
  -5   6   5        7.62        6.15      1.37 o 
  -4   6   5       92.78       86.95      4.99 o 
  -3   6   5       80.02       77.02      3.59 o 
  -2   6   5       24.86       22.58      1.31 o 
  -1   6   5      346.70      373.68      7.35 o 
   0   6   5      225.00      226.70      7.15 o 
   1   6   5      104.86      107.79      4.42 o 
   2   6   5     1988.21     2043.88     37.69 o 
   3   6   5       85.64       78.78      3.01 o 
   4   6   5       31.35       24.64      1.40 o 
   5   6   5        2.53        2.47      0.87 o 
   6   6   5       63.88       62.09      2.50 o 
   7   6   5      165.96      180.29      4.27 o 
   8   6   5       61.87       60.44      5.04 o 
   9   6   5       35.46       26.60      5.20 o 
  -6   7   5        0.68        8.39      2.01 o 
  -5   7   5       26.68       27.25      3.33 o 
  -4   7   5       31.81       31.61      3.69 o 
  -3   7   5      278.74      278.71      5.31 o 
  -2   7   5        7.42        8.54      1.39 o 
  -1   7   5       21.76       22.05      3.17 o 
   0   7   5      350.75      358.82      7.72 o 
   1   7   5        2.12        4.85      1.01 o 
   2   7   5      135.73      134.08      5.61 o 
   3   7   5      699.18      708.22     14.18 o 
   4   7   5        8.21        6.87      1.21 o 
   5   7   5      259.43      263.85      5.37 o 
   6   7   5       39.60       32.19      3.87 o 
   7   7   5       76.95       83.90      6.20 o 
   8   7   5       20.12       14.79      1.95 o 
  -5   8   5        0.33        1.96      1.28 o 
  -4   8   5      120.47      126.25      5.29 o 
  -3   8   5      697.86      688.38     16.77 o 
  -2   8   5      206.45      199.85      7.45 o 
  -1   8   5       76.56       66.73      8.16 o 
   0   8   5      120.41      128.78      5.80 o 
   1   8   5      925.63      969.22     19.87 o 
   2   8   5     1374.38     1362.40     24.87 o 
   3   8   5        8.04        4.84      0.97 o 
   4   8   5       11.48       13.37      1.50 o 
   5   8   5      399.57      366.91     13.70 o 
   6   8   5      282.49      267.37      9.59 o 
   7   8   5      101.89      108.15      3.24 o 
   8   8   5       24.89       31.48      2.63 o 
  -5   9   5        0.60        4.74      2.19 o 
  -4   9   5        1.72        3.55      1.82 o 
  -3   9   5       77.68       77.85      5.65 o 
  -2   9   5      314.37      319.21      6.38 o 
  -1   9   5       24.18       28.58      2.17 o 
   0   9   5       63.18       68.47      4.15 o 
   1   9   5      160.84      151.86      5.74 o 
   2   9   5      148.50      147.77      5.35 o 
   3   9   5      515.77      513.79     10.84 o 
   4   9   5       93.53       73.27      3.79 o 
   5   9   5       27.41       25.93      2.30 o 
   6   9   5      108.93      103.05      6.86 o 
   7   9   5       14.36        9.13      2.37 o 
  -4  10   5       21.48       14.77      2.23 o 
  -3  10   5       81.07       75.49      2.24 o 
  -2  10   5        6.40       11.22      1.49 o 
  -1  10   5        4.78        4.20      0.99 o 
   0  10   5       72.84       67.35      6.90 o 
   1  10   5      132.06      135.74      6.70 o 
   2  10   5      204.63      188.53      6.59 o 
   3  10   5        6.13        9.58      4.53 o 
   4  10   5       33.67       31.68      6.52 o 
   5  10   5       55.60       50.13      2.32 o 
   6  10   5       24.67       25.73      2.35 o 
  -2  11   5       52.47       50.34      5.33 o 
  -1  11   5       64.42       73.65      2.46 o 
   0  11   5        5.44        4.71      1.07 o 
   1  11   5       78.19       79.19      7.79 o 
   2  11   5      144.01      147.31      4.78 o 
   3  11   5       19.87       20.33      2.48 o 
   4  11   5        5.16        6.14      3.99 o 
   0  12   5      125.41      123.91      5.20 o 
   1  12   5       52.21       55.12      7.75 o 
   1  -7   6       30.14       19.19      7.47 o 
   2  -7   6       36.65       23.61      5.29 o 
   3  -7   6       71.32       39.70      8.70 o 
  -1  -6   6       23.95       19.99      5.42 o 
   0  -6   6       39.42       30.44      8.07 o 
   1  -6   6        2.44        3.78      1.64 o 
   2  -6   6       96.46       71.42     12.58 o 
   3  -6   6      153.57      159.47      6.79 o 
   4  -6   6      228.83      217.99      5.33 o 
   5  -6   6       70.51       45.21      8.98 o 
  -2  -5   6       11.54       11.65      4.22 o 
  -1  -5   6        0.49        1.98      0.71 o 
   0  -5   6        3.61        5.21      0.87 o 
   1  -5   6      105.37      109.71      6.24 o 
   2  -5   6        1.66        1.00      1.00 o 
   3  -5   6        2.90        1.60      0.91 o 
   4  -5   6        1.17        2.32      1.14 o 
   5  -5   6      143.45      144.66      5.92 o 
   6  -5   6       88.60       87.92      2.92 o 
  -3  -4   6       19.65       15.07      4.08 o 
  -2  -4   6      108.20      110.76      3.74 o 
  -1  -4   6       45.04       45.26      2.55 o 
   0  -4   6        0.59        1.38      0.71 o 
   1  -4   6        8.66       10.73      2.16 o 
   2  -4   6      452.34      453.47      9.12 o 
   3  -4   6      194.13      188.05      6.65 o 
   4  -4   6       29.32       30.72      3.19 o 
   5  -4   6       21.69       28.07      3.14 o 
   6  -4   6      289.84      288.40      8.02 o 
  -4  -3   6       12.65       10.53      1.96 o 
  -3  -3   6        9.77        7.59      1.22 o 
  -2  -3   6       18.65       21.81      2.60 o 
  -1  -3   6      127.60      132.86      5.22 o 
   0  -3   6       56.57       58.45      2.15 o 
   1  -3   6      193.77      203.25      7.63 o 
   2  -3   6      152.39      162.44      6.84 o 
   3  -3   6      201.56      207.47      7.02 o 
   4  -3   6       46.78       51.04      2.78 o 
   5  -3   6        3.83        5.24      1.09 o 
   6  -3   6       86.31       81.40      5.20 o 
  -5  -2   6        1.78        3.51      1.14 o 
  -4  -2   6       10.67       15.69      5.26 o 
  -3  -2   6       29.20       32.58      3.37 o 
  -2  -2   6        2.75        5.17      0.85 o 
  -1  -2   6      103.17      107.18      4.83 o 
   0  -2   6        5.76        7.22      1.57 o 
   1  -2   6      180.28      162.34      4.49 o 
   2  -2   6      916.04      889.81     38.12 o 
   3  -2   6      257.96      281.89      8.80 o 
   4  -2   6      480.29      494.09     14.27 o 
   5  -2   6       17.68       20.33      2.19 o 
   6  -2   6       24.42       25.29      2.37 o 
   7  -2   6        2.38        3.60      0.82 o 
  -5  -1   6        4.10        5.28      2.69 o 
  -4  -1   6      167.57      159.16      9.14 o 
  -3  -1   6       52.05       58.47      2.95 o 
  -2  -1   6      211.05      201.17      4.36 o 
  -1  -1   6       52.12       50.22      5.31 o 
   0  -1   6      192.94      188.57      9.50 o 
   1  -1   6       79.05       75.71      3.20 o 
   2  -1   6       33.25       27.52      2.30 o 
   3  -1   6        1.03        1.37      0.77 o 
   4  -1   6      136.10      161.61      5.29 o 
   5  -1   6      725.03      742.57     20.42 o 
   6  -1   6      316.76      309.44      4.94 o 
   7  -1   6      471.18      433.75     12.12 o 
  -6   0   6        2.99        3.16      1.11 o 
  -5   0   6        7.21        7.20      1.16 o 
  -4   0   6       49.11       47.21      2.67 o 
  -3   0   6     1180.10     1154.11     26.91 o 
  -2   0   6      145.70      154.71      6.71 o 
  -1   0   6       20.24       27.19      1.42 o 
   0   0   6      164.60      168.62      3.74 o 
   1   0   6      642.51      674.06      9.24 o 
   2   0   6     1473.19     1491.70     50.34 o 
   3   0   6      165.53      183.40      8.29 o 
   4   0   6        2.85        2.14      0.73 o 
   5   0   6      506.97      577.36     16.13 o 
   6   0   6        1.72        1.79      0.31 o 
   7   0   6      672.54      634.97     12.08 o 
   8   0   6      322.28      296.47      7.43 o 
  -6   1   6        9.90       12.08      2.23 o 
  -5   1   6        3.96        3.82      1.25 o 
  -4   1   6       12.37        9.20      1.15 o 
  -3   1   6        1.32        2.78      0.84 o 
  -2   1   6      126.48      121.82      6.54 o 
  -1   1   6       61.45       66.44      2.58 o 
   0   1   6      246.54      229.76      7.09 o 
   1   1   6      919.05      923.16     11.21 o 
   2   1   6      785.01      804.33     15.30 o 
   3   1   6      189.59      173.97      4.20 o 
   4   1   6       21.48       29.57      1.06 o 
   5   1   6      220.11      232.83      5.25 o 
   6   1   6      185.47      180.06      6.15 o 
   7   1   6        2.20        5.30      0.62 o 
   8   1   6      326.89      299.67      8.68 o 
   9   1   6       35.51       34.77      3.74 o 
  -6   2   6        5.49        7.47      2.64 o 
  -5   2   6       33.29       27.30      4.15 o 
  -4   2   6       24.14       34.14      5.01 o 
  -3   2   6      137.75      133.30      5.87 o 
  -2   2   6        1.31        3.29      1.16 o 
  -1   2   6        2.52        2.38      0.72 o 
   0   2   6      272.57      273.35      9.37 o 
   1   2   6      293.02      285.23      5.31 o 
   2   2   6      334.96      331.15      6.01 o 
   3   2   6     1065.91     1105.46     34.91 o 
   4   2   6        2.11        1.72      0.26 o 
   5   2   6      578.44      606.58     14.64 o 
   6   2   6       18.10       16.18      0.93 o 
   7   2   6        8.91       10.53      2.23 o 
   8   2   6      165.96      171.68      3.57 o 
   9   2   6        6.41        9.30      1.73 o 
  -6   3   6        7.10       13.90      2.96 o 
  -5   3   6       64.94       71.50      4.31 o 
  -4   3   6       83.09       76.46      4.76 o 
  -3   3   6        2.80        4.42      0.88 o 
  -2   3   6       12.59       11.96      0.95 o 
  -1   3   6      115.10      110.42      3.83 o 
   0   3   6       74.70       72.34      2.70 o 
   1   3   6      881.57      871.27     31.63 o 
   2   3   6     1483.45     1518.72     48.63 o 
   3   3   6       80.36       76.16      4.33 o 
   4   3   6      857.97      846.70     17.59 o 
   5   3   6      173.41      183.72      3.91 o 
   6   3   6     1444.27     1505.44     37.73 o 
   7   3   6      166.61      168.17      3.50 o 
   8   3   6      121.44      129.97      3.08 o 
   9   3   6      120.91      128.25      5.51 o 
  10   3   6       30.07       31.99      3.55 o 
  -6   4   6        0.18        3.10      1.82 o 
  -5   4   6       44.04       39.60      2.61 o 
  -4   4   6      179.93      195.23     11.28 o 
  -3   4   6      198.47      201.52      5.33 o 
  -2   4   6       56.00       45.05      1.95 o 
  -1   4   6      258.22      248.08     11.19 o 
   0   4   6       56.00       69.14      2.59 o 
   1   4   6        3.40        6.29      0.91 o 
   2   4   6      359.74      330.89      8.25 o 
   3   4   6     1524.70     1585.21     23.26 o 
   4   4   6        2.08        1.61      0.63 o 
   5   4   6        8.87       11.05      0.92 o 
   6   4   6      113.22      116.94      5.11 o 
   7   4   6      489.80      515.36     10.41 o 
   8   4   6       51.24       57.15      3.13 o 
   9   4   6       19.24       18.09      2.92 o 
  -6   5   6       31.77       25.34      3.51 o 
  -5   5   6        7.27        5.42      1.69 o 
  -4   5   6       18.42       18.55      2.10 o 
  -3   5   6       17.84       17.44      1.55 o 
  -2   5   6      376.15      384.63     10.10 o 
  -1   5   6      326.13      348.44      6.98 o 
   0   5   6      255.26      238.34      7.86 o 
   1   5   6       56.62       63.23      4.49 o 
   2   5   6      331.59      326.76      5.76 o 
   3   5   6      238.22      236.21      7.34 o 
   4   5   6      408.19      425.87     11.23 o 
   5   5   6       61.27       56.70      3.37 o 
   6   5   6       19.39       18.79      3.03 o 
   7   5   6      606.98      615.96     25.73 o 
   8   5   6      159.72      165.45      5.33 o 
   9   5   6        4.75        2.97      0.80 o 
  -6   6   6        0.58        1.87      1.23 o 
  -5   6   6       12.94       10.57      2.19 o 
  -4   6   6       17.04       13.69      1.64 o 
  -3   6   6       13.15       17.69      3.24 o 
  -2   6   6       51.99       53.62      2.72 o 
  -1   6   6      521.84      561.21     13.58 o 
   0   6   6       71.79       64.28      6.18 o 
   1   6   6      236.41      217.56      5.03 o 
   2   6   6      461.72      462.00      8.89 o 
   3   6   6      551.46      569.25     10.66 o 
   4   6   6      126.51      118.42      3.30 o 
   5   6   6       18.11       21.28      1.78 o 
   6   6   6      134.01      122.53      7.04 o 
   7   6   6      308.40      302.73     15.20 o 
   8   6   6       99.75      100.14      5.97 o 
   9   6   6       51.31       48.73      6.06 o 
  -5   7   6        1.64        2.51      1.37 o 
  -4   7   6      106.42       92.83      2.68 o 
  -3   7   6       26.67       28.64      2.06 o 
  -2   7   6       57.66       55.40      2.11 o 
  -1   7   6       48.59       52.07      2.77 o 
   0   7   6       14.46       14.93      1.28 o 
   1   7   6      583.32      567.62     13.74 o 
   2   7   6      905.45      896.56     20.69 o 
   3   7   6      712.12      677.17     18.50 o 
   4   7   6      490.61      486.97      7.59 o 
   5   7   6       37.10       35.80      2.60 o 
   6   7   6      156.59      139.81      6.84 o 
   7   7   6       45.84       40.97      2.90 o 
   8   7   6       99.71       84.82      2.53 o 
  -5   8   6        2.17        2.60      1.28 o 
  -4   8   6        2.45        4.60      1.82 o 
  -3   8   6      204.36      200.55      4.56 o 
  -2   8   6       77.78       81.97      3.56 o 
  -1   8   6        0.66        4.11      1.69 o 
   0   8   6      169.17      161.95      3.83 o 
   1   8   6       15.42       19.19      2.04 o 
   2   8   6      204.14      205.65      5.63 o 
   3   8   6       64.60       68.97      2.58 o 
   4   8   6       25.34       35.91      6.38 o 
   5   8   6      133.26      153.36      8.84 o 
   6   8   6        5.36        7.61      1.24 o 
   7   8   6      184.37      177.89      5.32 o 
   8   8   6       67.58       67.05      3.44 o 
  -4   9   6       27.62       26.25      4.24 o 
  -3   9   6      125.02      127.66     10.16 o 
  -2   9   6       86.05       77.77      5.65 o 
  -1   9   6      326.41      326.86      6.57 o 
   0   9   6        4.76        8.03      1.30 o 
   1   9   6       94.04       98.51      5.10 o 
   2   9   6      455.72      462.76      9.93 o 
   3   9   6        1.25        2.96      1.18 o 
   4   9   6       49.14       55.32      6.27 o 
   5   9   6        0.59        7.38      1.87 o 
   6   9   6       62.04       52.11      3.51 o 
   7   9   6       63.34       72.04      2.74 o 
  -3  10   6       40.03       43.45      2.30 o 
  -2  10   6       54.06       57.73      2.46 o 
  -1  10   6       17.22       18.81      2.15 o 
   0  10   6      216.24      208.61      5.06 o 
   1  10   6       44.24       54.74      9.73 o 
   2  10   6      184.00      166.79      8.23 o 
   3  10   6      173.20      164.95      4.37 o 
   4  10   6       17.51       15.34      1.96 o 
   5  10   6       81.20       74.29      2.61 o 
   6  10   6       17.70       21.22      2.07 o 
  -2  11   6        4.93        7.93      1.44 o 
  -1  11   6        3.64        3.54      3.67 o 
   0  11   6       75.96       81.23      4.38 o 
   1  11   6      139.71      166.65     12.53 o 
   2  11   6       77.05       80.28      3.14 o 
   3  11   6       17.14       16.77      2.16 o 
   4  11   6       13.55       12.78      4.97 o 
   5  11   6       24.67       21.81      2.10 o 
   0  12   6       10.60        8.48      2.21 o 
   1  12   6       22.88       24.31      2.63 o 
   2  12   6        7.58       10.51      2.19 o 
   1  -6   7        0.29        5.01      1.46 o 
   2  -6   7        0.63        2.05      1.09 o 
   3  -6   7        2.70        5.42      1.55 o 
   4  -6   7        4.93        4.10      2.19 o 
  -1  -5   7        6.22        8.07      2.42 o 
   0  -5   7        5.54        5.06      2.01 o 
   1  -5   7      128.65      132.81      4.69 o 
   2  -5   7      229.74      230.25      9.16 o 
   3  -5   7       23.35       25.98      3.42 o 
   4  -5   7       14.91       17.55      2.96 o 
   5  -5   7       51.88       47.49      2.55 o 
  -2  -4   7       11.31        9.96      1.46 o 
  -1  -4   7       20.91       21.10      2.64 o 
   0  -4   7        6.09        5.88      0.98 o 
   1  -4   7        5.35        4.15      1.50 o 
   2  -4   7       23.42       18.46      2.83 o 
   3  -4   7      110.06      106.06      4.38 o 
   4  -4   7       16.74       16.00      2.46 o 
   5  -4   7       16.10       12.21      2.10 o 
   6  -4   7      200.50      189.69      7.29 o 
  -3  -3   7       13.96       11.91      2.87 o 
  -2  -3   7       11.22       12.36      3.03 o 
  -1  -3   7       29.80       27.21      2.28 o 
   0  -3   7       25.86       31.10      2.17 o 
   1  -3   7       75.07       71.90      6.20 o 
   2  -3   7       78.34       85.18      5.24 o 
   3  -3   7       56.62       53.87      3.65 o 
   4  -3   7       33.13       32.13      3.55 o 
   5  -3   7        0.77        1.73      0.77 o 
   6  -3   7       21.97       20.19      2.83 o 
  -4  -2   7        1.78        2.90      1.91 o 
  -3  -2   7        7.35        6.96      1.15 o 
  -2  -2   7        7.80        8.69      1.27 o 
  -1  -2   7       23.47       24.13      2.10 o 
   0  -2   7       33.06       35.98      1.89 o 
   1  -2   7       39.41       41.85      1.61 o 
   2  -2   7      166.72      155.23      5.38 o 
   3  -2   7       83.63       81.26      4.01 o 
   4  -2   7      267.92      290.36      7.88 o 
   5  -2   7        3.48        3.46      1.09 o 
   6  -2   7       19.89       20.28      2.32 o 
   7  -2   7      270.65      259.24      7.25 o 
  -4  -1   7       99.40       84.57      2.69 o 
  -3  -1   7       67.08       64.96      4.04 o 
  -2  -1   7       25.36       22.05      1.98 o 
  -1  -1   7       87.73       93.47      2.98 o 
   0  -1   7        1.11        3.65      2.14 o 
   1  -1   7      232.23      220.07      3.80 o 
   2  -1   7      167.29      169.92      3.75 o 
   3  -1   7      319.85      335.76     10.44 o 
   4  -1   7      283.10      293.28      7.16 o 
   5  -1   7      113.67      119.14      4.83 o 
   6  -1   7        6.59        8.84      1.32 o 
   7  -1   7      139.15      139.33      4.38 o 
  -5   0   7        0.06        2.76      1.48 o 
  -4   0   7        2.91        7.70      1.78 o 
  -3   0   7        0.86        3.83      1.02 o 
  -2   0   7       63.64       68.53      3.09 o 
  -1   0   7       64.71       67.43      4.28 o 
   0   0   7       47.13       47.50      1.98 o 
   1   0   7       16.40       14.18      1.05 o 
   2   0   7      103.86       93.69      3.51 o 
   3   0   7      113.22      112.75      5.56 o 
   4   0   7      107.48      113.30      4.38 o 
   5   0   7       34.03       46.85      3.42 o 
   6   0   7      143.94      166.26      4.97 o 
   7   0   7      309.32      309.32      8.02 o 
  -5   1   7        0.56        1.87      0.70 o 
  -4   1   7       31.59       26.56      2.30 o 
  -3   1   7       45.69       52.64      8.04 o 
  -2   1   7        4.00        3.79      0.80 o 
  -1   1   7      256.01      247.62      4.47 o 
   0   1   7        5.89        7.97      1.91 o 
   1   1   7      332.59      311.12      7.22 o 
   2   1   7      472.03      469.43     13.76 o 
   3   1   7       44.93       33.32      2.32 o 
   4   1   7      338.75      336.94      9.53 o 
   5   1   7       42.93       44.25      2.64 o 
   6   1   7        6.42        6.31      0.59 o 
   7   1   7      376.96      369.27      7.39 o 
   8   1   7       86.09       82.58      3.10 o 
  -5   2   7        5.51        3.89      1.06 o 
  -4   2   7       21.21       19.38      2.04 o 
  -3   2   7       17.78       19.43      2.58 o 
  -2   2   7       27.65       29.34      2.11 o 
  -1   2   7       33.80       41.30      1.87 o 
   0   2   7      116.52      115.80      3.96 o 
   1   2   7      136.20      143.56      6.69 o 
   2   2   7      721.21      715.41     13.96 o 
   3   2   7      302.52      291.44      8.05 o 
   4   2   7      194.98      197.76      3.93 o 
   5   2   7       28.93       30.23      1.61 o 
   6   2   7      897.20      907.34     11.74 o 
   7   2   7      286.46      296.35      6.20 o 
   8   2   7      203.56      194.43      6.49 o 
  -5   3   7       24.88       22.00      2.49 o 
  -4   3   7       21.18       24.44      4.67 o 
  -3   3   7      122.07      133.70      5.24 o 
  -2   3   7       22.13       24.13      1.83 o 
  -1   3   7       29.41       29.28      1.49 o 
   0   3   7      254.85      255.99      5.31 o 
   1   3   7        7.31        7.25      0.79 o 
   2   3   7       91.58       86.43      4.15 o 
   3   3   7       73.65       67.42      6.06 o 
   4   3   7      158.11      164.01      8.31 o 
   5   3   7      123.95      129.18      5.26 o 
   6   3   7      462.07      488.38      7.04 o 
   7   3   7      317.39      331.43      6.96 o 
   8   3   7       53.25       54.29      3.85 o 
   9   3   7       40.07       43.75      2.14 o 
  -5   4   7       22.26       27.03      4.56 o 
  -4   4   7        9.50       10.91      1.40 o 
  -3   4   7        0.27        1.66      0.77 o 
  -2   4   7       76.06       81.86      3.84 o 
  -1   4   7        3.49        5.68      0.79 o 
   0   4   7      202.41      215.12      4.70 o 
   1   4   7      862.54      930.06     16.57 o 
   2   4   7      363.23      379.59      6.45 o 
   3   4   7       14.83       12.65      1.14 o 
   4   4   7      134.02      112.06      3.78 o 
   5   4   7      907.32      930.19     17.93 o 
   6   4   7      700.95      710.68     16.66 o 
   7   4   7        0.89        3.21      0.75 o 
   8   4   7        5.66        5.27      1.12 o 
   9   4   7       50.12       47.31      2.42 o 
  -5   5   7       29.42       29.31      4.79 o 
  -4   5   7       58.39       58.00      3.61 o 
  -3   5   7        9.67        9.02      1.48 o 
  -2   5   7      123.80      137.02      3.33 o 
  -1   5   7       90.70       91.17      6.22 o 
   0   5   7       76.46       71.18      2.80 o 
   1   5   7      235.97      231.13      6.70 o 
   2   5   7       16.14       21.15      2.35 o 
   3   5   7      483.02      495.42      9.47 o 
   4   5   7       45.67       40.00      1.89 o 
   5   5   7      151.44      158.90      6.80 o 
   6   5   7      468.28      464.35     13.65 o 
   7   5   7      272.50      270.90     10.64 o 
   8   5   7       95.47      101.47      9.71 o 
   9   5   7       31.20       25.45      2.74 o 
  -5   6   7       29.48       32.22      5.29 o 
  -4   6   7       16.57       20.59      3.62 o 
  -3   6   7        2.42        1.89      0.68 o 
  -2   6   7       91.03      105.90      3.34 o 
  -1   6   7      182.84      182.55      4.97 o 
   0   6   7      142.25      128.43      3.46 o 
   1   6   7      912.85      948.99     18.48 o 
   2   6   7       39.20       35.38      2.10 o 
   3   6   7        9.18        9.64      0.93 o 
   4   6   7       87.20       93.18      3.38 o 
   5   6   7       75.26       71.84      3.49 o 
   6   6   7      226.68      235.74     14.01 o 
   7   6   7       28.35       29.90      2.63 o 
   8   6   7       73.55       79.26      7.91 o 
   9   6   7       71.25       60.49      3.24 o 
  -5   7   7       27.28       27.62      3.46 o 
  -4   7   7       46.30       51.27     13.72 o 
  -3   7   7       20.10       22.98      2.42 o 
  -2   7   7        8.62        7.62      2.19 o 
  -1   7   7      261.85      280.09      5.56 o 
   0   7   7        3.84        4.03      0.92 o 
   1   7   7        1.38        3.60      1.64 o 
   2   7   7      189.12      188.04      4.15 o 
   3   7   7       63.55       52.82      4.60 o 
   4   7   7      578.22      579.36      8.71 o 
   5   7   7       45.53       31.03      2.49 o 
   6   7   7       44.68       47.16      2.62 o 
   7   7   7       35.01       28.76      4.28 o 
   8   7   7        0.91        2.13      2.16 o 
  -4   8   7      209.71      206.19      5.92 o 
  -3   8   7       44.98       42.16      3.24 o 
  -2   8   7        7.40        7.79      1.07 o 
  -1   8   7       82.30       82.21      3.61 o 
   0   8   7      641.83      658.87     13.63 o 
   1   8   7      647.95      641.75     10.89 o 
   2   8   7       28.52       27.30      4.67 o 
   3   8   7       29.21       39.01      1.99 o 
   4   8   7      542.42      504.94     13.17 o 
   5   8   7      331.41      298.36      6.14 o 
   6   8   7       83.11       83.90      2.85 o 
   7   8   7       85.92       89.96      3.36 o 
   8   8   7        3.15        3.71      1.19 o 
  -4   9   7       12.08        8.70      1.96 o 
  -3   9   7       87.28       80.91      2.39 o 
  -2   9   7       37.53       38.33      3.03 o 
  -1   9   7        3.96        5.80      1.19 o 
   0   9   7       61.82       68.99      6.15 o 
   1   9   7       71.47       63.91      3.75 o 
   2   9   7      464.99      446.78     10.20 o 
   3   9   7        5.68        5.37      1.71 o 
   4   9   7       39.89       37.44      2.71 o 
   5   9   7       78.40       75.17      4.61 o 
   6   9   7       11.79        9.73      1.47 o 
   7   9   7      195.09      185.46      3.98 o 
  -3  10   7        2.35        1.41      1.14 o 
  -2  10   7        0.68        1.82      1.03 o 
  -1  10   7       37.41       32.04      2.80 o 
   0  10   7       50.38       58.65      3.78 o 
   1  10   7      184.18      176.60      6.12 o 
   2  10   7        6.78       10.01      1.78 o 
   3  10   7       82.80       99.49      3.22 o 
   4  10   7       46.34       52.28      2.90 o 
   5  10   7       15.00       14.68      2.67 o 
   6  10   7        7.02       11.68      2.85 o 
  -2  11   7       42.49       41.78      2.02 o 
  -1  11   7        5.31        2.59      1.62 o 
   0  11   7       21.96       19.64      2.38 o 
   1  11   7      113.00      113.79      4.10 o 
   2  11   7       68.57       66.89      5.15 o 
   3  11   7        3.20        1.41      0.84 o 
   4  11   7       28.33       30.60      3.41 o 
   5  11   7       70.92       67.58      2.92 o 
   1  12   7      150.09      149.91      4.94 o 
   2  12   7       80.94       80.52      8.84 o 
   2  -5   8        7.62        8.93      1.87 o 
   3  -5   8        3.75        2.32      1.09 o 
   4  -5   8       72.83       71.33      3.55 o 
  -1  -4   8        0.14        0.96      1.00 o 
   0  -4   8        7.25        9.53      2.01 o 
   1  -4   8      127.72      122.55      4.56 o 
   2  -4   8       26.50       27.85      3.42 o 
   3  -4   8       19.54       19.19      2.55 o 
   4  -4   8       12.33       16.91      2.87 o 
   5  -4   8      180.47      176.06      4.79 o 
   6  -4   8       46.46       52.14      2.73 o 
  -2  -3   8       15.30       12.68      1.66 o 
  -1  -3   8       17.96       19.05      3.46 o 
   0  -3   8       58.24       55.97      3.55 o 
   1  -3   8       28.30       22.15      3.37 o 
   2  -3   8       25.52       28.03      3.46 o 
   3  -3   8       19.64       13.26      2.23 o 
   4  -3   8        1.43        0.77      0.87 o 
   5  -3   8       49.10       47.17      5.10 o 
   6  -3   8      215.78      203.41      7.88 o 
  -3  -2   8        0.64        2.84      1.00 o 
  -2  -2   8       27.28       24.82      2.77 o 
  -1  -2   8       27.17       28.02      2.38 o 
   0  -2   8       29.05       32.23      3.65 o 
   1  -2   8      157.01      156.46      5.74 o 
   2  -2   8       67.28       63.90      4.69 o 
   3  -2   8      268.59      285.72      8.43 o 
   4  -2   8       61.94       64.44      4.60 o 
   5  -2   8        3.80        3.65      1.00 o 
   6  -2   8        1.19        1.14      0.77 o 
   7  -2   8       18.56       26.25      3.05 o 
  -3  -1   8       69.43       58.22      2.24 o 
  -2  -1   8        3.87        3.65      1.30 o 
  -1  -1   8       87.24       84.44      4.11 o 
   0  -1   8       26.34       29.50      2.22 o 
   1  -1   8       13.80       11.51      1.05 o 
   2  -1   8        4.66        6.11      1.55 o 
   3  -1   8      122.70      132.94     10.80 o 
   4  -1   8      446.74      479.82     14.17 o 
   5  -1   8      129.31      129.53      7.16 o 
   6  -1   8      385.60      382.61     10.03 o 
   7  -1   8       20.86       26.53      3.01 o 
  -4   0   8      129.77      104.85      2.93 o 
  -3   0   8       24.79       27.77      2.45 o 
  -2   0   8        0.24        2.29      1.57 o 
  -1   0   8       51.52       61.60      6.27 o 
   0   0   8      113.44      115.93      3.46 o 
   1   0   8      199.32      199.21      3.94 o 
   2   0   8       28.68       26.48      2.87 o 
   3   0   8       40.72       39.97      3.19 o 
   4   0   8      229.29      260.10      7.43 o 
   5   0   8       11.03       10.44      1.60 o 
   6   0   8      360.12      382.70     11.49 o 
   7   0   8      470.20      449.88     11.76 o 
  -4   1   8        2.29        1.70      1.28 o 
  -3   1   8       17.90       12.55      1.94 o 
  -2   1   8       63.54       65.62      5.36 o 
  -1   1   8       36.56       30.83      2.34 o 
   0   1   8      110.42      116.33      3.45 o 
   1   1   8      149.67      157.01     11.76 o 
   2   1   8      180.04      160.64      9.91 o 
   3   1   8        5.11        3.78      1.09 o 
   4   1   8       76.73       72.24      4.88 o 
   5   1   8       79.68       77.21      3.69 o 
   6   1   8       19.36       22.29      2.32 o 
   7   1   8      351.69      335.85      8.84 o 
   8   1   8       44.91       40.88      4.19 o 
  -4   2   8       12.54        8.43      1.69 o 
  -3   2   8        7.43       10.96      2.14 o 
  -2   2   8       19.53       21.33      1.94 o 
  -1   2   8       50.13       58.42      4.10 o 
   0   2   8        6.35        7.00      1.66 o 
   1   2   8      129.52      123.37      8.84 o 
   2   2   8      363.04      353.31     14.06 o 
   3   2   8       52.93       47.06      5.40 o 
   4   2   8       99.43      110.79      3.92 o 
   5   2   8       31.78       29.04      3.17 o 
   6   2   8       25.57       24.75      2.16 o 
   7   2   8      214.35      226.97      6.56 o 
   8   2   8        1.30        0.77      0.64 o 
  -5   3   8        5.55        6.15      2.10 o 
  -4   3   8        3.43        2.59      1.69 o 
  -3   3   8        7.80        6.91      2.44 o 
  -2   3   8       30.04       29.88      2.22 o 
  -1   3   8        0.71        2.26      0.74 o 
   0   3   8      203.07      196.61      3.84 o 
   1   3   8      721.55      740.02     38.83 o 
   2   3   8      126.80      116.22      3.10 o 
   3   3   8      192.63      203.84      4.52 o 
   4   3   8       66.48       67.37      3.96 o 
   5   3   8     1176.58     1212.85     15.40 o 
   6   3   8      366.86      370.31     10.35 o 
   7   3   8       75.94       76.91      3.54 o 
   8   3   8      132.22      132.53      4.74 o 
  -5   4   8       22.76       26.53      3.51 o 
  -4   4   8       51.44       40.98      6.36 o 
  -3   4   8       42.11       42.91      2.86 o 
  -2   4   8       19.27       19.90      1.60 o 
  -1   4   8       31.37       30.70      5.99 o 
   0   4   8        5.44        5.11      0.76 o 
   1   4   8      353.37      358.04      7.62 o 
   2   4   8      818.14      869.08     16.89 o 
   3   4   8       28.48       34.17      1.64 o 
   4   4   8       25.77       28.71      2.03 o 
   5   4   8      212.33      211.93      4.47 o 
   6   4   8      951.06      994.77     18.09 o 
   7   4   8       59.82       69.05      4.51 o 
   8   4   8        1.72        1.81      0.60 o 
   9   4   8       13.27       11.07      1.91 o 
  -4   5   8        5.96        6.11      2.14 o 
  -3   5   8      101.55      102.92     10.80 o 
  -2   5   8       62.32       58.66      2.79 o 
  -1   5   8       15.75       16.41      1.45 o 
   0   5   8       19.85       25.13      1.90 o 
   1   5   8      227.20      222.33      5.21 o 
   2   5   8       70.18       65.31      3.62 o 
   3   5   8       39.22       43.60      2.64 o 
   4   5   8       69.98       64.21      3.48 o 
   5   5   8       98.12      101.91      4.57 o 
   6   5   8      850.10      874.11     25.59 o 
   7   5   8      166.60      178.36      4.04 o 
   8   5   8        0.64        2.93      0.84 o 
   9   5   8       41.24       42.31      2.30 o 
  -4   6   8        3.82        6.13      1.37 o 
  -3   6   8        4.31        6.55      1.09 o 
  -2   6   8       59.35       62.73      3.27 o 
  -1   6   8       12.36       14.75      1.38 o 
   0   6   8      236.49      243.54      6.88 o 
   1   6   8      290.04      295.96      5.22 o 
   2   6   8      173.56      186.24      6.18 o 
   3   6   8        4.20        3.18      0.63 o 
   4   6   8        8.63       11.97      1.25 o 
   5   6   8       11.57       10.96      1.26 o 
   6   6   8      305.20      303.01      7.77 o 
   7   6   8       54.22       59.41      3.65 o 
   8   6   8       53.05       55.56      4.40 o 
   9   6   8       72.25       66.79      2.22 o 
  -4   7   8       22.03       22.47      3.01 o 
  -3   7   8        0.47        1.53      2.07 o 
  -2   7   8        0.48        2.48      0.81 o 
  -1   7   8       17.88       21.36      1.79 o 
   0   7   8      524.03      568.83      9.83 o 
   1   7   8      545.24      583.08     18.48 o 
   2   7   8      132.82      139.23      4.69 o 
   3   7   8      369.35      361.87      8.73 o 
   4   7   8       84.39       77.06      2.92 o 
   5   7   8      408.55      377.29      8.22 o 
   6   7   8       49.60       43.74      2.58 o 
   7   7   8       76.05       67.20      2.66 o 
   8   7   8        1.15        1.73      1.00 o 
  -4   8   8       57.19       61.94      4.01 o 
  -3   8   8        8.18        8.33      2.28 o 
  -2   8   8        3.10        4.37      1.01 o 
  -1   8   8       39.92       36.57      4.42 o 
   0   8   8        4.90        5.40      2.76 o 
   1   8   8      102.43      104.70      9.91 o 
   2   8   8        1.16        2.46      0.84 o 
   3   8   8       12.65       19.31      6.15 o 
   4   8   8      247.27      248.26     10.92 o 
   5   8   8       21.45       24.29      2.51 o 
   6   8   8      248.16      256.76      5.79 o 
   7   8   8       39.33       44.75      2.05 o 
   8   8   8       58.56       55.84      4.60 o 
  -3   9   8        8.61        7.99      1.71 o 
  -2   9   8       89.74       84.74      3.10 o 
  -1   9   8       39.75       38.25      3.09 o 
   0   9   8       51.20       54.12      3.81 o 
   1   9   8      154.43      146.14      4.76 o 
   2   9   8       17.61       16.00      2.09 o 
   3   9   8       86.80       95.80      9.98 o 
   4   9   8       10.16       15.24      1.93 o 
   5   9   8       46.48       43.21      3.44 o 
   6   9   8       41.86       40.55      6.43 o 
   7   9   8       42.14       40.81      2.66 o 
  -2  10   8        9.14        9.93      1.50 o 
  -1  10   8      153.57      154.11      3.57 o 
   0  10   8       35.32       31.69      2.72 o 
   1  10   8       28.51       23.89      2.28 o 
   2  10   8      121.50      113.29      5.27 o 
   3  10   8       43.31       43.99      4.41 o 
   4  10   8      188.49      182.81      5.51 o 
   5  10   8        2.27        4.80      1.51 o 
   6  10   8       29.87       23.12      2.44 o 
  -1  11   8       58.45       55.94      2.26 o 
   0  11   8       74.98       81.44     11.35 o 
   1  11   8       24.55       33.41      5.24 o 
   2  11   8       28.82       29.56      6.63 o 
   3  11   8       61.22       61.36     13.06 o 
   4  11   8       13.71        7.72      1.51 o 
   5  11   8        9.52       11.31      2.01 o 
   3  -4   9        0.77        1.91      1.32 o 
   4  -4   9        7.68        6.15      1.87 o 
   0  -3   9       29.73       24.16      3.14 o 
   1  -3   9       35.18       38.06      5.83 o 
   2  -3   9        8.06       10.12      2.14 o 
   3  -3   9        5.98        3.37      1.41 o 
   4  -3   9        0.32        1.64      1.09 o 
   5  -3   9       16.17       20.33      3.37 o 
   6  -3   9       90.45       93.61      3.60 o 
  -1  -2   9        4.60        8.29      1.87 o 
   0  -2   9       18.77       14.36      2.64 o 
   1  -2   9       15.61        9.30      2.10 o 
   2  -2   9       17.94       27.16      3.65 o 
   3  -2   9       50.67       64.13      3.83 o 
   4  -2   9       11.13       11.85      2.46 o 
   5  -2   9       31.84       35.64      3.97 o 
   6  -2   9      133.02      135.95      4.24 o 
   7  -2   9       63.32       67.63      3.05 o 
  -2  -1   9        6.33        5.99      1.24 o 
  -1  -1   9        2.63        5.96      1.39 o 
   0  -1   9       72.39       68.00      4.06 o 
   1  -1   9       36.72       42.11      4.24 o 
   2  -1   9       22.60       22.20      2.96 o 
   3  -1   9       87.71       88.37      6.15 o 
   4  -1   9       54.44       46.31      3.69 o 
   5  -1   9       35.99       35.00      3.42 o 
   6  -1   9       73.44       86.55      4.33 o 
   7  -1   9       30.58       31.63      4.74 o 
  -3   0   9        2.77        3.69      1.60 o 
  -2   0   9       17.85       19.81      4.83 o 
  -1   0   9       20.90       20.33      1.89 o 
   0   0   9       17.49       25.48      2.33 o 
   1   0   9        8.50        8.42      0.97 o 
   2   0   9        9.42       12.31      1.96 o 
   3   0   9       51.92       51.46      3.65 o 
   4   0   9       19.57       17.77      2.14 o 
   5   0   9       80.27       81.58      5.61 o 
   6   0   9      185.07      172.82      5.92 o 
   7   0   9      123.23      130.99      5.56 o 
  -3   1   9        5.15        1.77      0.72 o 
  -2   1   9       34.27       35.10      2.88 o 
  -1   1   9       22.03       22.91      2.44 o 
   0   1   9       60.63       60.90      3.49 o 
   1   1   9       71.33       66.36      2.84 o 
   2   1   9        2.49        2.96      0.48 o 
   3   1   9      193.06      191.28      6.15 o 
   4   1   9       41.69       48.99      3.51 o 
   5   1   9        3.99        3.05      1.23 o 
   6   1   9      161.44      167.17      5.61 o 
   7   1   9       31.73       37.05      3.46 o 
   8   1   9      220.03      221.59      4.74 o 
  -3   2   9        2.40        3.95      1.05 o 
  -2   2   9        9.39       10.84      2.53 o 
  -1   2   9       45.78       47.04      4.40 o 
   0   2   9       21.81       25.40      2.21 o 
   1   2   9       94.69       93.43      2.89 o 
   2   2   9      138.63      135.91      4.53 o 
   3   2   9      135.58      144.70      5.15 o 
   4   2   9       45.00       46.03      2.78 o 
   5   2   9      411.33      426.82     12.90 o 
   6   2   9      299.42      324.04      8.93 o 
   7   2   9      213.92      210.10      6.65 o 
   8   2   9       14.56       12.67      2.10 o 
  -4   3   9       12.09       14.54      1.56 o 
  -3   3   9        5.23        5.79      1.91 o 
  -2   3   9       17.27       19.69      2.16 o 
  -1   3   9       46.11       45.31      2.48 o 
   0   3   9        0.38        1.81      0.75 o 
   1   3   9        2.58        3.22      0.69 o 
   2   3   9       51.22       44.69      3.42 o 
   3   3   9      134.09      131.51      5.64 o 
   4   3   9       63.48       63.57      2.39 o 
   5   3   9      395.71      385.16     10.07 o 
   6   3   9      184.33      194.70      6.88 o 
   7   3   9       86.69       81.85      3.65 o 
   8   3   9       69.32       70.92      3.65 o 
  -4   4   9        0.51        0.85      0.96 o 
  -3   4   9       34.32       31.18      3.40 o 
  -2   4   9        5.37        7.33      1.12 o 
  -1   4   9       20.23       23.06      3.40 o 
   0   4   9      148.05      147.14      5.28 o 
   1   4   9       88.26       89.66      2.85 o 
   2   4   9       50.20       51.32      6.52 o 
   3   4   9       70.77       64.97      3.11 o 
   4   4   9      297.64      307.19      8.14 o 
   5   4   9      527.82      524.22     34.32 o 
   6   4   9        2.37        1.56      0.48 o 
   7   4   9       32.07       31.31      3.14 o 
   8   4   9       35.39       33.59      3.83 o 
   9   4   9       43.09       41.52      2.28 o 
  -4   5   9        2.33        3.32      0.94 o 
  -3   5   9       37.12       44.79      8.43 o 
  -2   5   9       34.39       42.65      3.60 o 
  -1   5   9        1.79        1.81      0.89 o 
   0   5   9       30.81       35.63      4.19 o 
   1   5   9       25.51       22.46      1.85 o 
   2   5   9      261.44      287.17      7.36 o 
   3   5   9       25.39       25.35      2.19 o 
   4   5   9       26.84       27.97      2.19 o 
   5   5   9      274.47      273.46     10.80 o 
   6   5   9      323.46      307.75      5.93 o 
   7   5   9      141.87      138.13      3.46 o 
   8   5   9       62.77       67.45      3.87 o 
   9   5   9       51.00       53.28      2.78 o 
  -3   6   9       42.18       46.39      4.83 o 
  -2   6   9       33.00       31.78      3.60 o 
  -1   6   9       11.58       17.29      1.75 o 
   0   6   9      259.58      292.89      6.74 o 
   1   6   9      132.89      118.74      4.41 o 
   2   6   9       25.92       33.09      1.98 o 
   3   6   9       37.45       34.74      1.79 o 
   4   6   9        3.14        4.30      0.90 o 
   5   6   9      295.00      303.97      6.83 o 
   6   6   9       50.57       53.14      2.83 o 
   7   6   9       70.45       82.61     13.06 o 
   8   6   9       83.05       78.50      3.37 o 
  -3   7   9        0.97        2.07      0.73 o 
  -2   7   9       42.83       41.21      5.70 o 
  -1   7   9        1.24        2.53      0.99 o 
   0   7   9        7.24        6.43      0.96 o 
   1   7   9       71.12       75.00      4.97 o 
   2   7   9       81.69       81.76      3.56 o 
   3   7   9      193.14      192.15      4.86 o 
   4   7   9       28.34       19.25      2.06 o 
   5   7   9       52.85       59.29      3.17 o 
   6   7   9      104.11       96.07      4.17 o 
   7   7   9        9.40        6.00      0.98 o 
   8   7   9      193.52      224.75      5.77 o 
  -3   8   9        1.39        0.83      1.55 o 
  -2   8   9        4.90        6.90      3.14 o 
  -1   8   9      229.84      222.35      6.25 o 
   0   8   9      349.68      356.30      9.00 o 
   1   8   9        6.29        7.11      1.28 o 
   2   8   9        0.50        3.52      1.25 o 
   3   8   9      198.43      187.95      5.14 o 
   4   8   9      264.29      246.52     11.76 o 
   5   8   9      160.24      164.81      4.25 o 
   6   8   9      118.87      133.69      4.27 o 
   7   8   9        1.79        4.50      2.14 o 
   8   8   9       11.51       11.95      1.53 o 
  -2   9   9        1.82        0.51      0.64 o 
  -1   9   9       19.15       27.36      3.09 o 
   0   9   9       88.60       87.80      3.27 o 
   1   9   9      203.81      207.65      5.09 o 
   2   9   9        2.99        3.77      1.37 o 
   3   9   9       10.63       14.17      1.89 o 
   4   9   9       98.64       89.88      3.66 o 
   5   9   9       48.19       41.71      4.94 o 
   6   9   9      174.80      174.49      5.45 o 
   7   9   9       17.28       22.52      2.06 o 
  -1  10   9       42.95       42.33      2.30 o 
   0  10   9      141.74      141.34      3.36 o 
   1  10   9       13.83       11.92      2.05 o 
   2  10   9       10.39       11.71      1.66 o 
   3  10   9       42.84       42.16      5.17 o 
   4  10   9       40.49       38.65      5.16 o 
   5  10   9       39.08       43.91      8.18 o 
   6  10   9       21.69       23.48      2.27 o 
   0  11   9       53.53       61.51      4.63 o 
   1  11   9       25.20       31.99      2.72 o 
   2  11   9        4.46        4.32      2.37 o 
   3  11   9       41.43       41.55      2.90 o 
   4  11   9      121.27      140.55      5.00 o 
   1  -2  10       34.97       36.96      7.11 o 
   2  -2  10       85.04       79.21      3.97 o 
   3  -2  10       18.88       19.83      3.33 o 
   4  -2  10        1.66        1.78      1.09 o 
   5  -2  10        0.45        2.01      1.00 o 
   6  -2  10        7.43        6.97      1.91 o 
   0  -1  10        5.96        3.78      1.37 o 
   1  -1  10        0.31        1.14      1.32 o 
   2  -1  10       35.70       38.37      4.42 o 
   3  -1  10       75.41       72.37      4.15 o 
   4  -1  10       48.59       48.68      5.24 o 
   5  -1  10      238.40      248.98     51.46 o 
   6  -1  10       19.10       21.33      3.55 o 
   7  -1  10        0.80        4.60      1.32 o 
  -1   0  10       21.59       22.01      3.05 o 
   0   0  10       54.78       54.46      3.33 o 
   1   0  10        3.29        1.69      1.00 o 
   2   0  10        3.02        4.51      1.32 o 
   3   0  10       36.04       30.17      3.28 o 
   4   0  10        1.88        4.24      1.60 o 
   5   0  10      157.62      173.01      7.34 o 
   6   0  10      280.01      298.39     11.12 o 
   7   0  10       17.75       19.10      3.10 o 
  -2   1  10        0.36        2.30      1.37 o 
  -1   1  10       18.60       15.81      2.83 o 
   0   1  10       61.08       56.88      3.69 o 
   1   1  10       41.02       49.50      4.79 o 
   2   1  10        0.48        1.37      1.00 o 
   3   1  10       11.37       11.58      1.96 o 
   4   1  10       74.83       64.49      4.83 o 
   5   1  10       59.43       61.21      5.42 o 
   6   1  10      131.70      132.12      5.88 o 
   7   1  10       19.20       15.81      2.73 o 
   8   1  10        8.64        7.52      1.96 o 
  -2   2  10        8.30        8.03      2.55 o 
  -1   2  10        4.81        7.41      2.60 o 
   0   2  10       36.42       34.36      3.76 o 
   1   2  10       20.56       20.75      2.14 o 
   2   2  10        7.23        8.70      1.60 o 
   3   2  10       35.64       39.61      3.33 o 
   4   2  10        2.29        2.69      1.05 o 
   5   2  10        8.90       11.44      1.82 o 
   6   2  10       58.31       52.82      4.79 o 
   7   2  10        0.67        2.42      0.96 o 
   8   2  10       30.47       27.94      4.24 o 
  -2   3  10        0.21        2.45      1.05 o 
  -1   3  10       90.62       89.76      3.25 o 
   0   3  10      173.19      167.96      4.90 o 
   1   3  10        7.74        6.15      0.87 o 
   2   3  10        4.62        4.69      0.77 o 
   3   3  10      108.30      112.21      6.65 o 
   4   3  10      721.35      735.59     86.87 o 
   5   3  10      196.83      208.01      6.75 o 
   6   3  10        0.64        2.96      1.28 o 
   7   3  10       89.16       88.74      4.42 o 
   8   3  10       39.10       45.21      2.55 o 
  -3   4  10        0.13        1.73      0.69 o 
  -2   4  10        0.98        1.31      0.69 o 
  -1   4  10        0.15        1.69      0.93 o 
   0   4  10       56.42       60.00      3.74 o 
   1   4  10      116.65      111.47      5.20 o 
   2   4  10        7.16        4.35      0.76 o 
   3   4  10        1.78        2.20      0.55 o 
   4   4  10      188.91      195.66      7.16 o 
   5   4  10      483.16      396.60     10.76 o 
   6   4  10       26.61       29.08      3.19 o 
   7   4  10        0.69        1.41      1.05 o 
   8   4  10       58.01       61.07      2.92 o 
  -3   5  10       17.16       13.26      2.14 o 
  -2   5  10        8.45        8.49      3.44 o 
  -1   5  10       30.78       35.97      2.85 o 
   0   5  10       14.04       13.45      4.51 o 
   1   5  10        1.10        1.95      0.61 o 
   2   5  10       22.53       22.95      1.76 o 
   3   5  10        2.04        2.40      0.74 o 
   4   5  10       69.58       70.13      5.42 o 
   5   5  10      347.02      341.89     24.18 o 
   6   5  10       91.76      105.51      4.60 o 
   7   5  10       13.44       14.49      4.10 o 
   8   5  10       63.83       56.79      2.96 o 
  -2   6  10       16.05       22.75      4.31 o 
  -1   6  10       41.20       40.67      3.21 o 
   0   6  10       22.17       22.10      2.37 o 
   1   6  10       25.60       22.88      4.06 o 
   2   6  10       29.22       34.96      3.69 o 
   3   6  10        7.47        8.27      2.44 o 
   4   6  10        8.42        7.08      0.92 o 
   5   6  10       63.87       63.64      3.42 o 
   6   6  10       38.73       42.53      8.16 o 
   7   6  10       81.14       95.16      4.88 o 
   8   6  10       78.32       69.96      3.55 o 
  -2   7  10       14.51       11.05      1.27 o 
  -1   7  10      149.32      162.53      4.99 o 
   0   7  10      105.36      110.90     10.94 o 
   1   7  10       22.86       27.17      5.33 o 
   2   7  10      303.83      313.87     14.33 o 
   3   7  10       77.68       77.59      3.82 o 
   4   7  10      169.81      164.09      4.00 o 
   5   7  10       37.28       36.60      6.24 o 
   6   7  10       67.98       64.81      2.57 o 
   7   7  10        7.05        7.03      1.58 o 
   8   7  10        0.99        1.73      1.14 o 
  -2   8  10        9.57       10.36      3.99 o 
  -1   8  10        1.12        2.24      0.83 o 
   0   8  10       24.17       31.10      2.64 o 
   1   8  10        2.13        3.70      1.48 o 
   2   8  10       20.07       18.39      2.01 o 
   3   8  10       92.40       87.10      4.28 o 
   4   8  10        0.73        1.83      1.12 o 
   5   8  10      250.09      260.86     12.19 o 
   6   8  10       67.76       69.11      2.33 o 
   7   8  10      100.03      102.77      5.13 o 
  -1   9  10        4.55        4.43      1.08 o 
   0   9  10       33.56       31.01      4.53 o 
   1   9  10        0.48        1.70      1.14 o 
   2   9  10       56.98       58.78      4.53 o 
   3   9  10        0.59        4.33      1.41 o 
   4   9  10        4.23        3.97      1.16 o 
   5   9  10       58.53       59.49      3.94 o 
   6   9  10       97.49      112.92      3.09 o 
   0  10  10       10.41       14.34      2.30 o 
   1  10  10       92.02      104.78      4.47 o 
   2  10  10       12.97       11.12      2.42 o 
   3  10  10       64.72       69.13      4.92 o 
   4  10  10        0.81        1.55      1.28 o 
   5  10  10       86.03       83.40     15.72 o 
   2  11  10       26.19       22.73      2.92 o 
   3  11  10        3.73        5.50      1.32 o 
   3  -1  11        6.45        4.01      1.50 o 
   4  -1  11       10.12       15.09      2.69 o 
   1   0  11        7.48        9.62      1.91 o 
   2   0  11       14.58        8.80      2.32 o 
   3   0  11        0.40        1.78      1.14 o 
   4   0  11       16.56       17.05      3.05 o 
   5   0  11       95.36       94.71      4.01 o 
   6   0  11       49.36       50.27      2.96 o 
   0   1  11       15.84       15.40      2.60 o 
   1   1  11        3.02        0.82      1.05 o 
   2   1  11       36.93       36.64      5.65 o 
   3   1  11        2.15        3.42      1.23 o 
   4   1  11        1.55        4.42      1.37 o 
   5   1  11       67.34       79.21      3.78 o 
   6   1  11        9.19        9.16      2.42 o 
   7   1  11       73.07       74.06      3.51 o 
  -1   2  11        4.75        2.10      1.05 o 
   0   2  11       25.69       28.21      4.56 o 
   1   2  11       49.69       46.90      5.15 o 
   2   2  11       13.52       13.40      2.60 o 
   3   2  11        8.09        5.83      1.73 o 
   4   2  11      168.40      165.49      7.16 o 
   5   2  11      244.78      262.70     10.21 o 
   6   2  11      106.51      105.55      4.15 o 
   7   2  11        2.08        3.92      1.50 o 
  -1   3  11        1.01        2.21      0.72 o 
   0   3  11        3.95        2.46      1.32 o 
   1   3  11        6.27       10.94      2.28 o 
   2   3  11       16.42       16.18      2.69 o 
   3   3  11        8.50        5.97      1.41 o 
   4   3  11       75.17       62.99      5.65 o 
   5   3  11       68.13       78.44      4.33 o 
   6   3  11       45.69       50.09      5.42 o 
   7   3  11       26.26       33.04      5.01 o 
  -1   4  11       49.69       44.70      2.92 o 
   0   4  11       29.22       28.20      4.08 o 
   1   4  11        2.98        2.75      0.71 o 
   2   4  11        0.77        2.19      1.05 o 
   3   4  11      101.94       97.71      4.56 o 
   4   4  11      369.05      354.85     10.71 o 
   5   4  11        1.39        2.23      1.09 o 
   6   4  11        4.56        3.42      1.37 o 
   7   4  11       11.76       11.49      2.37 o 
   8   4  11       31.56       30.58      3.60 o 
  -1   5  11       14.01       16.13      1.69 o 
   0   5  11       12.80        9.54      2.07 o 
   1   5  11       16.08       16.81      4.26 o 
   2   5  11        0.47        1.50      0.64 o 
   3   5  11       18.75       19.89      2.26 o 
   4   5  11      162.38      165.12      6.34 o 
   5   5  11      144.12      143.56      6.56 o 
   6   5  11       35.64       40.02      4.47 o 
   7   5  11       71.70       78.44      3.55 o 
   8   5  11       60.53       67.73      3.37 o 
  -1   6  11       85.53       80.74      5.24 o 
   0   6  11       43.12       42.10      2.31 o 
   1   6  11        2.22        2.97      0.91 o 
   2   6  11        8.95        7.66      2.12 o 
   3   6  11       14.15       14.11      1.80 o 
   4   6  11      217.90      204.74     11.60 o 
   5   6  11        8.10        9.53      2.05 o 
   6   6  11       13.34       14.68      4.24 o 
   7   6  11       86.77       79.53      3.65 o 
  -1   7  11        5.40        5.08      1.17 o 
   0   7  11        0.15        2.39      0.96 o 
   1   7  11       21.03       19.18      1.95 o 
   2   7  11       79.29       87.75      3.11 o 
   3   7  11        1.49        3.81      0.88 o 
   4   7  11       15.49       21.91      1.95 o 
   5   7  11       33.78       32.10      2.61 o 
   6   7  11       13.62       10.71      2.28 o 
   7   7  11      202.92      238.91     42.61 o 
   0   8  11       22.17       21.76      2.19 o 
   1   8  11        5.84        5.71      1.48 o 
   2   8  11      117.88      117.72      3.96 o 
   3   8  11      146.65      137.03     10.60 o 
   4   8  11       70.62       70.39      2.78 o 
   5   8  11       23.61       31.23      5.81 o 
   6   8  11        8.63        7.58      2.55 o 
   0   9  11       24.63       26.97      2.43 o 
   1   9  11        1.25        5.34      1.33 o 
   2   9  11       28.30       28.82      3.22 o 
   3   9  11       53.40       50.07      2.08 o 
   4   9  11        9.53        7.83      1.80 o 
   5   9  11       66.12       68.20      8.77 o 
   6   9  11       30.10       37.26     10.46 o 
   2  10  11       60.22       57.59      3.21 o 
   3  10  11        9.52        9.59      1.29 o 
   4  10  11        8.62        5.64      1.28 o 
   3   1  12       21.35       22.06      3.37 o 
   4   1  12       23.13       23.15      3.01 o 
   2   2  12       18.36       14.81      2.46 o 
   3   2  12        8.26        7.06      2.05 o 
   4   2  12        2.61        2.83      1.28 o 
   5   2  12       14.07       14.99      2.23 o 
   6   2  12        3.91        2.10      1.09 o 
   1   3  12        0.81        2.19      1.37 o 
   2   3  12       40.81       35.73      5.56 o 
   3   3  12      195.22      179.34      5.56 o 
   4   3  12       46.46       45.44      2.96 o 
   5   3  12        3.42        2.51      1.28 o 
   6   3  12       42.20       44.07      2.87 o 
   1   4  12        0.19        2.28      1.09 o 
   2   4  12        0.52        1.64      1.09 o 
   3   4  12       39.91       41.98      2.96 o 
   4   4  12      169.34      159.65      5.42 o 
   5   4  12       33.82       29.12      4.51 o 
   6   4  12        0.89        5.24      1.82 o 
   0   5  12        2.28        5.47      1.73 o 
   1   5  12        7.94        7.20      2.01 o 
   2   5  12        6.21        4.97      1.87 o 
   3   5  12       16.65       16.41      2.87 o 
   4   5  12      139.63      124.79      4.65 o 
   5   5  12       54.42       48.86      3.05 o 
   6   5  12       17.38       18.05      2.60 o 
   7   5  12       15.20       17.68      2.69 o 
   1   6  12        9.36        8.00      1.17 o 
   2   6  12        2.11        4.06      1.78 o 
   3   6  12        4.02        1.32      1.05 o 
   4   6  12       25.86       27.85      4.51 o 
   5   6  12       21.39       29.62      4.79 o 
   6   6  12       22.81       18.18      2.51 o 
   1   7  12       57.98       55.79      6.04 o 
   2   7  12       21.71       19.98      4.12 o 
   3   7  12       75.62       72.51      3.69 o 
   4   7  12       61.36       50.63      3.28 o 
   5   7  12       13.49       15.91      2.92 o 
   6   7  12        1.72        1.60      1.14 o 
   1   8  12        0.18        1.27      0.84 o 
   2   8  12       15.68       12.95      3.76 o 
   3   8  12        7.86        7.68      4.22 o 
   4   8  12      165.60      162.39      5.47 o 
   5   8  12       29.81       22.20      3.01 o 
   3   9  12        8.29        9.93      1.66 o 
                                                 
